# Supplementary material for: WWP2 Regulates Renal Fibrosis and the Metabolic Reprogramming of Profibrotic Myofibroblasts
Source: J Am Soc Nephrol. 2024 Mar 19;35(6):696–718. doi: 10.1681/ASN.0000000000000328 (PMC11164121; doi:10.1681/ASN.0000000000000328)
Supplement: Supplementary file 2 [file jasn-35-696-s002.xlsx]

## Sheet: Supplementary Table 1
Supplementary Table 1. Details on the Bari CKD cohort
ID	CODE	RENAL BIOPSY DATE	DIAGNOSIS	WWP2 Tubulointerstitial % positivity	WWP2 Glomerular % positivity	Tubulointerstitial fibrosis % positivity	Glumerular fibrosis % positivity	Serum creatinine (umol/L)	Serum BUN (mmol/L)	Proteinuria g/24h	eGFR (ml/min)
1	18016	2018-01-22	FSGS	2.94524	2.43316	11.7046	0.588875	58.5784	6.89321		67
2	18120	2018-05-09	FSGS	12.9628	9.48711	19.6116	1.26897
3	18210	2018-08-31	FSGS	10.2018	4.28161	6.42765	2.5241	51.132	10.627	1364	83
4	18240	2018-09-26	FSGS	36.5223		16.5765
5	18271	2018-10-29	FSGS	14.8173	8.23989	3.53464	0.138934
6	18277	2018-11-05	FSGS	5.9276	2.23057	14.4799	1.80118	86.3783	8.61651	3988	38
7	18296	2018-11-22	FSGS	4.97369	3.85932	6.39207	1.01647
8	18320	2018-12-28	FSGS	21.8396	24.3716	18.2405	0.00853388	47.1606	8.04208		65
9	19023	2019-01-24	FSGS	3.32464		2.01373	0.738248	40.707	2.98706	60	3.8
10	19069	2019-03-11	FSGS	16.5353		16.3166	0.562366
11	19096	2019-03-27	FSGS	26.5607	14.2557	8.02279	0.723954
12	19110	2019-04-09	FSGS	5.63094	16.374	2.88157	1.45215
13	19115	2019-04-12	FSGS	8.46866	5.52639	24.9517	5.39789	124.107	10.0526		20
14	19136	2019-05-21	FSGS	9.79921	12.622	14.507	1.54342
15	19147	2019-05-27	FSGS	31.2507	19.2391	9.4862	1.46623		6.03156		72
16	19156	2019-05-30	FSGS	7.57554	4.68721	3.08322	0.876014	37.232	5.45712		131
17	19182	2019-06-20	FSGS	11.176		14.9769		92.3354	8.61651		39
18	19205	2019-07-04	FSGS	13.802		18.487	2.76588
19	19226	2019-08-08	FSGS	6.45586	0	6.51887	0.612267	31.2749	8.04208		124
20	19246	2019-09-10	FSGS	12.7197		19.4877	15.3992	158.857	7.75486		21
21	19268	2019-09-26	FSGS	16.8875	16.7057	9.70294	1.14486
22	19293	2019-10-21	FSGS	13.8297	22.515	19.7948	0.802931
23	19333	2019-11-19	FSGS	16.1844		8.64377	0.908048
24	19352	2019-12-06	FSGS	20.7198	21.9789	16.4495	0.895473
25	20030	2020-01-27	FSGS	10.9229	6.83103	10.4154	2.34672		7.18042		19
26	20034	2020-01-29	FSGS	20.7191	16.8614	5.21427	1.05629
27	20046	2020-02-06	FSGS	21.5568	9.74307	13.1093	0.717957
28	20062	2020-02-19	FSGS	48.1737	34.4992	12.9136
29	20080	2020-03-04	FSGS	48.1737	35.1989	11.4401	0.818893
30	20088	2020-03-09	FSGS	30.6851	14.2321	10.9273	0.245337		9.19094	9094	80
31	20127	2020-06-05	FSGS	24.004	15.5376	19.963	0.994151	51.132	7.18042	7083	97
32	20130	2020-06-10	FSGS	37.0319	16.6015	6.16219	1.4546
33	20135	2020-06-15	FSGS	49.0864		10.5364	1.609
34	20150	2020-06-29	FSGS	48.1737	25.1756	21.512	3.17653
35	19029	2019-01-31	IGAN	13.0649	4.89763	7.90768	0.609132	33.757	10.0526		111
36	19045	2019-02-18	IGAN	2.02673	1.26328	3.95711	0.572024		8.32929		46
37	19070	2019-03-11	IGAN	3.71954	3.19587	4.08187	0.245217	67.0176	9.19094		44
38	19074	2019-03-14	IGAN	5.73872	6.21227	9.77036	0.898491
39	19089	2019-03-25	IGAN	11.214	9.77337	4.74143	0.260969
40	19093	2019-03-27	IGAN	18.9127		29.597	1.88922
41	19130	2019-05-13	IGAN	7.92987	3.29433	4.04185	0.331783	70.9891	3.73382		44
42	19134	2019-05-20	IGAN	8.45071	8.14303	8.75985	1.43176	72.4783	8.90373		54
43	19144	2019-05-24	IGAN	4.6702	2.66837	3.00247	0.89572
44	19160	2019-06-04	IGAN	8.1252	3.0192	7.29075	2.72598	39.2177	11.2015		106
45	19163	2019-06-07	IGAN	3.59371	3.43695	7.79112	0.782077	51.6284	10.0526		97
46	19175	2019-06-17	IGAN	10.7045	6.98875	5.60451	0.472568
47	19178	2019-06-18	IGAN	4.41131	4.10224	14.7803	2.13599	40.707	10.627	2146	127
48	19185	2019-06-20	IGAN	16.4828	10.5292	8.12267	0.912944
49	19189	2019-06-25	IGAN	13.84		14.9399	0.0873172	61.5569	10.9142		64
50	19194	2019-06-27	IGAN	20.1043	14.6073	12.5225	1.08449	79.9247	10.3398		45
51	19196	2019-06-28	IGAN	11.2487		7.21047	0.906235	61.0605	10.0526		79
52	19199	2019-07-02	IGAN	4.6044	2.19949	7.46998		43.6856	10.627		81
53	19212	2019-07-11	IGAN	6.52027	5.13974	10.6907	2.72168
54	19228	2019-08-08	IGAN	4.21198	8.29865	11.3261	0.890379
55	19235	2019-08-28	IGAN	10.2473	6.96568	15.0745	1.54011	53.1177	10.0526		83
56	19239	2019-09-04	IGAN	7.99981		13.4845	10.4985	78.9319	8.32929		52
57	19247	2019-09-11	IGAN	13.2265	6.86832	6.88236	3.21641
58	19272	2019-09-27	IGAN	5.82884	4.53249	5.09342	0.286854		6.31877		18
59	19291	2019-10-18	IGAN	8.0323	5.0841	14.8925	9.30551
60	19301	2019-10-24	IGAN	6.28763	6.28763	8.5116	2.32065	36.7356	8.90373		92
61	19356	2019-12-06	IGAN	19.8941		20.4149	10.5136	151.907	9.19094		20
62	19361	2019-12-10	IGAN	29.1131	13.4411	5.69873	0.800786	85.8819	10.0526		42
63	19380	2019-12-20	IGAN	24.6224	21.292	9.97379	3.30268		11.2015		125
64	20013	2020-01-14	IGAN	22.9738	6.77857	24.9971	0.609132	50.6356	10.3398	1633	65
65	20023	2020-01-20	IGAN	8.67083	1.69542	5.7539			7.75486	3092	16
66	20053	2020-02-12	IGAN	5.39601		9.62898	0.261644
67	20054	2020-02-12	IGAN	37.9177	25.4204	9.62898	9.84958
68	20081	2020-03-04	IGAN	0.0870439		1.33963	0.405607		6.89321
69	20106	2020-04-28	IGAN	12.0282	5.51106	3.66093	0.143444				13
70	20119	2020-06-03	IGAN	27.0777	8.24044	6.18923	0.851136
71	20149	2020-06-29	IGAN	33.408	7.76853	8.91363	0.123802
72	17260	2017-10-12	MN	4.15953	2.35906	18.1727	0.678168
73	17270	2017-10-23	MN	5.22146	1.94712	16.3476	0.692978		6.31877
74	17289	2017-11-15	MN	4.96507	7.62129	18.1727	0.665615	97.7961			33
75	17301	2017-12-01	MN	11.0071	7.62129	8.39809	0.94191		5.16991
76	17306	2017-12-18	MN	16.3504	8.06406	16.3954	1.14637	54.607			81
77	18050	2018-02-22	MN	10.997	4.32739	13.2044	0.0404543
78	18106	2018-04-26	MN	17.7704	6.99264	13.8848	2.28412
79	18109	2018-04-26	MN	6.04563	3.81963	6.46399	2.66004		4.59547
80	18117	2018-05-09	MN	16.5867	6.86398	6.62963	0.0235509	88.364			39
81	18159	2018-06-25	MN	2.75794	1.66427	5.35654	0.848291		3.4466	8457
82	18167	2018-07-02	MN	7.68128		16.6542	1.25343	46.1677	7.18042	18662	112
83	18219	2018-09-11	MN	4.2039		15.9689	0.36418				90
84	18220	2018-09-12	MN	4.26116	8.10436	12.4252	3.03269
85	18280	2018-11-07	MN	11.8549	7.75315	14.3545	0.639195
86	18281	2018-11-07	MN	8.78361	12.634	11.6497	0.525297
87	18313	2018-12-12	MN	6.31835	1.24622	20.0849	5.71275		5.74434	3662
88	19011	43481	MN	7.44652	5.09673	14.7064	0.804008	44.6784			86
89	19030	2019-01-31	MN	13.9943	12.5229	6.22269	0.0251185
90	19076	2019-03-18	MN	6.56225	3.41699	14.9698	1.84323		4.02104	7079
91	19078	2019-03-18	MN	4.28001	1.20628	6.78168	0.133311	65.5284			55
92	19111	2019-04-10	MN	10.2344	3.75411	3.33625	0.850088
93	19113	43566	MN	15.2641	22.7939	17.7192	0.182092
94	19133	43602	MN	9.09281	5.28555	18.2992	0.710928
95	19139	2019-05-22	MN	10.9788	7.70344	16.5854	0.396271
96	19167	43626	MN	2.66821	1.86181	3.78442	0.503449
97	19201	2019-07-03	MN	3.03498	1.11998	4.9417	0.08183
98	19229	2019-08-08	MN	6.13325	2.72308	18.0326	0.916035
99	19242	2019-09-06	MN	5.52537	5.11513	9.04656	0.618107		4.59547	13173
100	19256	2019-09-18	MN	13.1645	9.13465	21.8188	2.01036	45.6713			89
101	19286	2019-10-15	MN	16.5109	9.28091	18.1727	0.296421		5.74434
102	19354	43805	MN	6.87411	2.52868	10.2447	0.922435		8.04208		60
103	20016	2020-01-15	MN	31.9972	23.5647	10.4914	0.597018	42.6927			95
104	20052	2020-02-12	MN	50.5305	19.2201	6.81567	1.85723
105	20093	43915	MN	22.5578	9.10801	26.7865	4.19483		3.73382	12222
106	20094	2020-03-26	MN	37.1804	25.2987	10.9804	1.39756	73.9676			56
107	20103	2020-04-22	MN	34.914		9.21844	3.17928
108	20121	2020-06-03	MN	37.3354	21.8795	5.46581	2.81456
109	20129	2020-06-09	MN	6.4099	3.55035	10.1208	0.13968
110	20147	44011	MN	32.3602	14.1123	8.8349	1.11467
Details on the Nanjing CKD cohort
ID	CODE	RENAL BIOPSY DATE	DIAGNOSIS	WWP2 Tubulointerstitial % positivity	Tubulointerstitial fibrosis % positivity	Serum creatinine (umol/L)	Serum BUN (mmol/L)
1	404275	2009-02-11	IGAN	19.7801	12.734	80.4	5.9
2	438366	2009-10-28	IGAN	11.6758	19.3062	99.5	7.4
3	594616	2012-10-31	IGAN	7.83705	5.74833	68	4.5
4	615332	2013-03-06	IGAN	24.6657	22.5704	193	18.77
5	619892	2013-03-13	IGAN	13.8592	6.53239	41	6.07
6	643574	2013-07-17	IGAN	13.3285	14.3466	52	4.82
7	733761	2014-09-28	IGAN	12.6439	10.5102	106	6.55
8	753122	2015-01-07	IGAN	34.8276	18.7249		20.62
9	760315	2015-02-11	IGAN		13.474
10	769540	2015-03-25	IGAN	18.8024	17.5526		6.01
11	846776	2016-04-06	IGAN		16.9131
12	881941	2016-09-14	IGAN	11.2063	21.4816	78	6.68
13	890446	2016-11-02	IGAN	14.3752	14.6134	61	6.21
14	894884	2016-11-23	IGAN	9.75693	9.91842	45	5
15	1027613	2017-08-30	IGAN	27.0691	4.33926		6.08
16	1043789	2017-12-06	IGAN	4.9578	1.86598	72	6.91
17	1042438	2017-12-13	IGAN	3.68422	14.8212	67.6	5.46
18	1060902	2018-03-28	IGAN	7.11164	5.2343		9.26
19	1082163	2018-07-25	IGAN	8.68246	4.6646	111.8	13.01
20	1103686	2018-11-28	IGAN	8.45055	5.09693	83.7	7.57
21	1146248	2019-07-10	IGAN	7.30704	9.87179	81	5.7
22	1179890	2019-12-25	IGAN	5.176	5.11862	48	3.8
23	1188439	2020-03-04	IGAN	4.59783	5.91244	62	4.3

## Sheet: Supplementary Table 2
Supplementary Table 2. TFBS motifs identified by RSAT using ENCODE and JASPAR database. The test was performed using both oligo-analysis* (detection of over-represented words) and position-analysis* (detection of words having a positional bias in sequences aligned on some reference position), and test results were obtained by default parameters and threstholds (Pearson coefficient of correlation …
ID1: mapped motif	Mapped Motif logo	ID2: Aligned motif	name1	name2	cor	Ncor	Ncor1	Ncor2	w1	w2	w	W	Wr	wr1	wr2	strand	offset	Database
oligos_6nt_mkv4_m1		MA1623.1	oligos_6nt_mkv4_m1	Stat2	0.723138	0.55626	0.723138	0.55626	10	13	10	13	0.769231	1	0.769231	D	-2	Jaspar-core
oligos_6nt_mkv4_m1		MA1125.1	oligos_6nt_mkv4_m1	ZNF384	0.769371	0.641143	0.769371	0.641143	10	12	10	12	0.833333	1	0.833333	D	-2	Jaspar-core
oligos_6nt_mkv4_m1		MA1623.1	oligos_6nt_mkv4_m1	Stat2	0.723138	0.55626	0.723138	0.55626	10	13	10	13	0.769231	1	0.769231	D	-2	ENCODE
oligos_6nt_mkv4_m1		MA1125.1	oligos_6nt_mkv4_m1	ZNF384	0.769371	0.641143	0.769371	0.641143	10	12	10	12	0.833333	1	0.833333	D	-2	ENCODE
oligos_6nt_mkv4_m2		MA0878.2	oligos_6nt_mkv4_m2	CDX1	0.763457	0.694052	0.763457	0.694052	10	11	10	11	0.909091	1	0.909091	D	-1	Jaspar-core
oligos_6nt_mkv4_m2		MA0465.2	oligos_6nt_mkv4_m2	CDX2	0.875413	0.729511	0.875413	0.729511	10	12	10	12	0.833333	1	0.833333	D	-2	Jaspar-core
oligos_6nt_mkv4_m2		MA1473.1	oligos_6nt_mkv4_m2	CDX4	0.812929	0.739026	0.812929	0.739026	10	11	10	11	0.909091	1	0.909091	D	-1	Jaspar-core
oligos_6nt_mkv4_m2		MA0041.1	oligos_6nt_mkv4_m2	Foxd3	0.758698	0.525252	0.682828	0.569023	10	12	9	13	0.692308	0.9	0.75	R	1	Jaspar-core
oligos_6nt_mkv4_m2		MA0033.2	oligos_6nt_mkv4_m2	FOXL1	0.776898	0.543828	0.543828	0.776898	10	7	7	10	0.7	0.7	1	D	3	Jaspar-core
oligos_6nt_mkv4_m2		MA0850.1	oligos_6nt_mkv4_m2	FOXP3	0.716303	0.501412	0.501412	0.716303	10	7	7	10	0.7	0.7	1	D	3	Jaspar-core
oligos_6nt_mkv4_m2		MA0899.1	oligos_6nt_mkv4_m2	HOXA10	0.857295	0.779359	0.857295	0.779359	10	11	10	11	0.909091	1	0.909091	D	-1	Jaspar-core
oligos_6nt_mkv4_m2		MA0650.2	oligos_6nt_mkv4_m2	HOXA13	0.806826	0.733478	0.806826	0.733478	10	11	10	11	0.909091	1	0.909091	D	-1	Jaspar-core
oligos_6nt_mkv4_m2		MA0901.2	oligos_6nt_mkv4_m2	HOXB13	0.8653	0.618071	0.8653	0.618071	10	14	10	14	0.714286	1	0.714286	D	-2	Jaspar-core
oligos_6nt_mkv4_m2		MA0909.2	oligos_6nt_mkv4_m2	HOXD13	0.774443	0.704039	0.774443	0.704039	10	11	10	11	0.909091	1	0.909091	D	-1	Jaspar-core
oligos_6nt_mkv4_m2		MA0913.2	oligos_6nt_mkv4_m2	HOXD9	0.819382	0.819382	0.819382	0.819382	10	10	10	10	1	1	1	D	0	Jaspar-core
oligos_6nt_mkv4_m2		MA0707.1	oligos_6nt_mkv4_m2	MNX1	0.735003	0.601366	0.661503	0.661503	10	10	9	11	0.818182	0.9	0.9	D	-1	Jaspar-core
oligos_6nt_mkv4_m2		MA1113.2	oligos_6nt_mkv4_m2	PBX2	0.709187	0.545529	0.709187	0.545529	10	13	10	13	0.769231	1	0.769231	D	0	Jaspar-core
oligos_6nt_mkv4_m2		MA1125.1	oligos_6nt_mkv4_m2	ZNF384	0.777748	0.648123	0.777748	0.648123	10	12	10	12	0.833333	1	0.833333	D	-2	Jaspar-core
oligos_6nt_mkv4_m2		MA0878.2	oligos_6nt_mkv4_m2	CDX1	0.763457	0.694052	0.763457	0.694052	10	11	10	11	0.909091	1	0.909091	D	-1	ENCODE
oligos_6nt_mkv4_m2		MA0465.2	oligos_6nt_mkv4_m2	CDX2	0.875413	0.729511	0.875413	0.729511	10	12	10	12	0.833333	1	0.833333	D	-2	ENCODE
oligos_6nt_mkv4_m2		MA1473.1	oligos_6nt_mkv4_m2	CDX4	0.812929	0.739026	0.812929	0.739026	10	11	10	11	0.909091	1	0.909091	D	-1	ENCODE
oligos_6nt_mkv4_m2		MA0041.1	oligos_6nt_mkv4_m2	Foxd3	0.758698	0.525252	0.682828	0.569023	10	12	9	13	0.692308	0.9	0.75	R	1	ENCODE
oligos_6nt_mkv4_m2		MA0033.2	oligos_6nt_mkv4_m2	FOXL1	0.776898	0.543828	0.543828	0.776898	10	7	7	10	0.7	0.7	1	D	3	ENCODE
oligos_6nt_mkv4_m2		MA0850.1	oligos_6nt_mkv4_m2	FOXP3	0.716303	0.501412	0.501412	0.716303	10	7	7	10	0.7	0.7	1	D	3	ENCODE
oligos_6nt_mkv4_m2		MA0899.1	oligos_6nt_mkv4_m2	HOXA10	0.857295	0.779359	0.857295	0.779359	10	11	10	11	0.909091	1	0.909091	D	-1	ENCODE
oligos_6nt_mkv4_m2		MA0650.2	oligos_6nt_mkv4_m2	HOXA13	0.806826	0.733478	0.806826	0.733478	10	11	10	11	0.909091	1	0.909091	D	-1	ENCODE
oligos_6nt_mkv4_m2		MA0901.2	oligos_6nt_mkv4_m2	HOXB13	0.8653	0.618071	0.8653	0.618071	10	14	10	14	0.714286	1	0.714286	D	-2	ENCODE
oligos_6nt_mkv4_m2		MA0909.2	oligos_6nt_mkv4_m2	Gata6	0.774443	0.704039	0.774443	0.704039	10	11	10	11	0.909091	1	0.909091	D	-1	ENCODE
oligos_6nt_mkv4_m2		MA0913.2	oligos_6nt_mkv4_m2	HOXD9	0.819382	0.819382	0.819382	0.819382	10	10	10	10	1	1	1	D	0	ENCODE
oligos_6nt_mkv4_m2		MA0707.1	oligos_6nt_mkv4_m2	MNX1	0.735003	0.601366	0.661503	0.661503	10	10	9	11	0.818182	0.9	0.9	D	-1	ENCODE
oligos_6nt_mkv4_m2		MA1113.2	oligos_6nt_mkv4_m2	PBX2	0.709187	0.545529	0.709187	0.545529	10	13	10	13	0.769231	1	0.769231	D	0	ENCODE
oligos_6nt_mkv4_m2		MA1125.1	oligos_6nt_mkv4_m2	ZNF384	0.777748	0.648123	0.777748	0.648123	10	12	10	12	0.833333	1	0.833333	D	-2	ENCODE
oligos_6nt_mkv4_m4		MA1646.1	oligos_6nt_mkv4_m4	OSR2	0.70377	0.586475	0.70377	0.586475	10	12	10	12	0.833333	1	0.833333	D	-1	Jaspar-core
oligos_6nt_mkv4_m4		MA0514.1	oligos_6nt_mkv4_m4	Sox3	0.777073	0.518049	0.621659	0.621659	10	10	8	12	0.666667	0.8	0.8	R	-2	Jaspar-core
oligos_6nt_mkv4_m4		MA1646.1	oligos_6nt_mkv4_m4	OSR2	0.70377	0.586475	0.70377	0.586475	10	12	10	12	0.833333	1	0.833333	D	-1	ENCODE
oligos_6nt_mkv4_m4		MA0514.1	oligos_6nt_mkv4_m4	Sox3	0.777073	0.518049	0.621659	0.621659	10	10	8	12	0.666667	0.8	0.8	R	-2	ENCODE
oligos_6nt_mkv4_m5		MA1638.1	oligos_6nt_mkv4_m5	HAND2	0.776655	0.776655	0.776655	0.776655	10	10	10	10	1	1	1	D	0	Jaspar-core
oligos_6nt_mkv4_m5		MA1109.1	oligos_6nt_mkv4_m5	NEUROD1	0.70353	0.541177	0.70353	0.541177	10	13	10	13	0.769231	1	0.769231	D	-1	Jaspar-core
oligos_6nt_mkv4_m5		MA1642.1	oligos_6nt_mkv4_m5	NEUROG2(var.2)	0.728661	0.560508	0.728661	0.560508	10	13	10	13	0.769231	1	0.769231	D	-2	Jaspar-core
oligos_6nt_mkv4_m5		MA1646.1	oligos_6nt_mkv4_m5	OSR2	0.930424	0.775353	0.930424	0.775353	10	12	10	12	0.833333	1	0.833333	D	-1	Jaspar-core
oligos_6nt_mkv4_m5		MA1618.1	oligos_6nt_mkv4_m5	Ptf1a	0.731803	0.562925	0.731803	0.562925	10	13	10	13	0.769231	1	0.769231	D	-1	Jaspar-core
oligos_6nt_mkv4_m5		MA1625.1	oligos_6nt_mkv4_m5	Stat5b	0.754647	0.503098	0.754647	0.503098	10	15	10	15	0.666667	1	0.666667	D	-5	Jaspar-core
oligos_6nt_mkv4_m5		MA1123.2	oligos_6nt_mkv4_m5	TWIST1	0.713126	0.548558	0.713126	0.548558	10	13	10	13	0.769231	1	0.769231	D	-2	Jaspar-core
oligos_6nt_mkv4_m5		MA1638.1	oligos_6nt_mkv4_m5	HAND2	0.776655	0.776655	0.776655	0.776655	10	10	10	10	1	1	1	D	0	ENCODE
oligos_6nt_mkv4_m5		MA1109.1	oligos_6nt_mkv4_m5	NEUROD1	0.70353	0.541177	0.70353	0.541177	10	13	10	13	0.769231	1	0.769231	D	-1	ENCODE
oligos_6nt_mkv4_m5		MA1642.1	oligos_6nt_mkv4_m5	NEUROG2(var.2)	0.728661	0.560508	0.728661	0.560508	10	13	10	13	0.769231	1	0.769231	D	-2	ENCODE
oligos_6nt_mkv4_m5		MA1646.1	oligos_6nt_mkv4_m5	OSR2	0.930424	0.775353	0.930424	0.775353	10	12	10	12	0.833333	1	0.833333	D	-1	ENCODE
oligos_6nt_mkv4_m5		MA1618.1	oligos_6nt_mkv4_m5	Ptf1a	0.731803	0.562925	0.731803	0.562925	10	13	10	13	0.769231	1	0.769231	D	-1	ENCODE
oligos_6nt_mkv4_m5		MA1625.1	oligos_6nt_mkv4_m5	Stat5b	0.754647	0.503098	0.754647	0.503098	10	15	10	15	0.666667	1	0.666667	D	-5	ENCODE
oligos_6nt_mkv4_m5		MA1123.2	oligos_6nt_mkv4_m5	TWIST1	0.713126	0.548558	0.713126	0.548558	10	13	10	13	0.769231	1	0.769231	D	-2	ENCODE
oligos_7nt_mkv5_m1		MA1649.1	oligos_7nt_mkv5_m1	ZBTB12	0.706003	0.706003	0.706003	0.706003	11	11	11	11	1	1	1	D	0	Jaspar-core
oligos_7nt_mkv5_m1		MA1649.1	oligos_7nt_mkv5_m1	ZBTB12	0.706003	0.706003	0.706003	0.706003	11	11	11	11	1	1	1	D	0	ENCODE
oligos_7nt_mkv5_m2		MA1153.1	oligos_7nt_mkv5_m2	Smad4	0.768101	0.558619	0.558619	0.768101	11	8	8	11	0.727273	0.727273	1	R	0	Jaspar-core
oligos_7nt_mkv5_m2		MA1153.1	oligos_7nt_mkv5_m2	Smad4	0.768101	0.558619	0.558619	0.768101	11	8	8	11	0.727273	0.727273	1	R	0	ENCODE
oligos_7nt_mkv5_m3		MA0471.2	oligos_7nt_mkv5_m3	E2F6	0.705705	0.597135	0.705705	0.597135	11	13	11	13	0.846154	1	0.846154	R	-2	Jaspar-core
oligos_7nt_mkv5_m3		MA0162.4	oligos_7nt_mkv5_m3	EGR1	0.765369	0.601361	0.765369	0.601361	11	14	11	14	0.785714	1	0.785714	D	-3	Jaspar-core
oligos_7nt_mkv5_m3		MA0472.2	oligos_7nt_mkv5_m3	EGR2	0.710958	0.592465	0.646326	0.646326	11	11	10	12	0.833333	0.909091	0.909091	D	-1	Jaspar-core
oligos_7nt_mkv5_m3		MA0733.1	oligos_7nt_mkv5_m3	EGR4	0.759082	0.521869	0.759082	0.521869	11	16	11	16	0.6875	1	0.6875	D	-3	Jaspar-core
oligos_7nt_mkv5_m3		MA0734.2	oligos_7nt_mkv5_m3	GLI2	0.730677	0.53583	0.730677	0.53583	11	15	11	15	0.733333	1	0.733333	D	0	Jaspar-core
oligos_7nt_mkv5_m3		MA1491.1	oligos_7nt_mkv5_m3	GLI3	0.736096	0.539803	0.736096	0.539803	11	15	11	15	0.733333	1	0.733333	D	0	Jaspar-core
oligos_7nt_mkv5_m3		MA0493.1	oligos_7nt_mkv5_m3	Klf1	0.804646	0.670539	0.731497	0.731497	11	11	10	12	0.833333	0.909091	0.909091	D	-1	Jaspar-core
oligos_7nt_mkv5_m3		MA1511.1	oligos_7nt_mkv5_m3	KLF10	0.768819	0.768819	0.768819	0.768819	11	11	11	11	1	1	1	D	0	Jaspar-core
oligos_7nt_mkv5_m3		MA1513.1	oligos_7nt_mkv5_m3	KLF15	0.801846	0.801846	0.801846	0.801846	11	11	11	11	1	1	1	D	0	Jaspar-core
oligos_7nt_mkv5_m3		MA0741.1	oligos_7nt_mkv5_m3	KLF16	0.726284	0.726284	0.726284	0.726284	11	11	11	11	1	1	1	D	0	Jaspar-core
oligos_7nt_mkv5_m3		MA1514.1	oligos_7nt_mkv5_m3	KLF17	0.711531	0.52179	0.711531	0.52179	11	15	11	15	0.733333	1	0.733333	D	-3	Jaspar-core
oligos_7nt_mkv5_m3		MA1515.1	oligos_7nt_mkv5_m3	KLF2	0.792396	0.66033	0.72036	0.72036	11	11	10	12	0.833333	0.909091	0.909091	D	-1	Jaspar-core
oligos_7nt_mkv5_m3		MA0039.4	oligos_7nt_mkv5_m3	KLF4	0.934065	0.856226	0.934065	0.856226	11	12	11	12	0.916667	1	0.916667	D	-1	Jaspar-core
oligos_7nt_mkv5_m3		MA0599.1	oligos_7nt_mkv5_m3	KLF5	0.860786	0.782532	0.782532	0.860786	11	10	10	11	0.909091	0.909091	1	D	0	Jaspar-core
oligos_7nt_mkv5_m3		MA1517.1	oligos_7nt_mkv5_m3	KLF6	0.714031	0.595026	0.649119	0.649119	11	11	10	12	0.833333	0.909091	0.909091	D	-1	Jaspar-core
oligos_7nt_mkv5_m3		MA1107.2	oligos_7nt_mkv5_m3	KLF9	0.747509	0.513912	0.747509	0.513912	11	16	11	16	0.6875	1	0.6875	D	-2	Jaspar-core
oligos_7nt_mkv5_m3		MA1522.1	oligos_7nt_mkv5_m3	MAZ	0.729205	0.607671	0.662914	0.662914	11	11	10	12	0.833333	0.909091	0.909091	D	-1	Jaspar-core
oligos_7nt_mkv5_m3		MA0516.2	oligos_7nt_mkv5_m3	SP2	0.777731	0.503238	0.777731	0.503238	11	17	11	17	0.647059	1	0.647059	D	-4	Jaspar-core
oligos_7nt_mkv5_m3		MA1564.1	oligos_7nt_mkv5_m3	SP9	0.703447	0.644826	0.703447	0.644826	11	12	11	12	0.916667	1	0.916667	D	0	Jaspar-core
oligos_7nt_mkv5_m3		MA1578.1	oligos_7nt_mkv5_m3	VEZF1	0.700162	0.525122	0.57286	0.630146	11	10	9	12	0.75	0.818182	0.9	D	2	Jaspar-core
oligos_7nt_mkv5_m3		MA1653.1	oligos_7nt_mkv5_m3	ZNF148	0.744535	0.682491	0.744535	0.682491	11	12	11	12	0.916667	1	0.916667	D	-1	Jaspar-core
oligos_7nt_mkv5_m3		MA0753.2	oligos_7nt_mkv5_m3	ZNF740	0.736795	0.623442	0.736795	0.623442	11	13	11	13	0.846154	1	0.846154	D	-1	Jaspar-core
oligos_7nt_mkv5_m3		MA1601.1	oligos_7nt_mkv5_m3	ZNF75D	0.74846	0.561345	0.612377	0.673614	11	10	9	12	0.75	0.818182	0.9	R	-1	Jaspar-core
oligos_7nt_mkv5_m3		MA0471.2	oligos_7nt_mkv5_m3	E2F6	0.705705	0.597135	0.705705	0.597135	11	13	11	13	0.846154	1	0.846154	R	-2	ENCODE
oligos_7nt_mkv5_m3		MA0162.4	oligos_7nt_mkv5_m3	EGR1	0.765369	0.601361	0.765369	0.601361	11	14	11	14	0.785714	1	0.785714	D	-3	ENCODE
oligos_7nt_mkv5_m3		MA0472.2	oligos_7nt_mkv5_m3	EGR2	0.710958	0.592465	0.646326	0.646326	11	11	10	12	0.833333	0.909091	0.909091	D	-1	ENCODE
oligos_7nt_mkv5_m3		MA0733.1	oligos_7nt_mkv5_m3	EGR4	0.759082	0.521869	0.759082	0.521869	11	16	11	16	0.6875	1	0.6875	D	-3	ENCODE
oligos_7nt_mkv5_m3		MA0734.2	oligos_7nt_mkv5_m3	GLI2	0.730677	0.53583	0.730677	0.53583	11	15	11	15	0.733333	1	0.733333	D	0	ENCODE
oligos_7nt_mkv5_m3		MA1491.1	oligos_7nt_mkv5_m3	GLI3	0.736096	0.539803	0.736096	0.539803	11	15	11	15	0.733333	1	0.733333	D	0	ENCODE
oligos_7nt_mkv5_m3		MA0493.1	oligos_7nt_mkv5_m3	Klf1	0.804646	0.670539	0.731497	0.731497	11	11	10	12	0.833333	0.909091	0.909091	D	-1	ENCODE
oligos_7nt_mkv5_m3		MA1511.1	oligos_7nt_mkv5_m3	KLF10	0.768819	0.768819	0.768819	0.768819	11	11	11	11	1	1	1	D	0	ENCODE
oligos_7nt_mkv5_m3		MA1513.1	oligos_7nt_mkv5_m3	KLF15	0.801846	0.801846	0.801846	0.801846	11	11	11	11	1	1	1	D	0	ENCODE
oligos_7nt_mkv5_m3		MA0741.1	oligos_7nt_mkv5_m3	KLF16	0.726284	0.726284	0.726284	0.726284	11	11	11	11	1	1	1	D	0	ENCODE
oligos_7nt_mkv5_m3		MA1514.1	oligos_7nt_mkv5_m3	KLF17	0.711531	0.52179	0.711531	0.52179	11	15	11	15	0.733333	1	0.733333	D	-3	ENCODE
oligos_7nt_mkv5_m3		MA1515.1	oligos_7nt_mkv5_m3	KLF2	0.792396	0.66033	0.72036	0.72036	11	11	10	12	0.833333	0.909091	0.909091	D	-1	ENCODE
oligos_7nt_mkv5_m3		MA0039.4	oligos_7nt_mkv5_m3	KLF4	0.934065	0.856226	0.934065	0.856226	11	12	11	12	0.916667	1	0.916667	D	-1	ENCODE
oligos_7nt_mkv5_m3		MA0599.1	oligos_7nt_mkv5_m3	KLF5	0.860786	0.782532	0.782532	0.860786	11	10	10	11	0.909091	0.909091	1	D	0	ENCODE
oligos_7nt_mkv5_m3		MA1517.1	oligos_7nt_mkv5_m3	KLF6	0.714031	0.595026	0.649119	0.649119	11	11	10	12	0.833333	0.909091	0.909091	D	-1	ENCODE
oligos_7nt_mkv5_m3		MA1107.2	oligos_7nt_mkv5_m3	KLF9	0.747509	0.513912	0.747509	0.513912	11	16	11	16	0.6875	1	0.6875	D	-2	ENCODE
oligos_7nt_mkv5_m3		MA1522.1	oligos_7nt_mkv5_m3	MAZ	0.729205	0.607671	0.662914	0.662914	11	11	10	12	0.833333	0.909091	0.909091	D	-1	ENCODE
oligos_7nt_mkv5_m3		MA0516.2	oligos_7nt_mkv5_m3	SP2	0.777731	0.503238	0.777731	0.503238	11	17	11	17	0.647059	1	0.647059	D	-4	ENCODE
oligos_7nt_mkv5_m3		MA1564.1	oligos_7nt_mkv5_m3	SP9	0.703447	0.644826	0.703447	0.644826	11	12	11	12	0.916667	1	0.916667	D	0	ENCODE
oligos_7nt_mkv5_m3		MA1578.1	oligos_7nt_mkv5_m3	VEZF1	0.700162	0.525122	0.57286	0.630146	11	10	9	12	0.75	0.818182	0.9	D	2	ENCODE
oligos_7nt_mkv5_m3		MA1653.1	oligos_7nt_mkv5_m3	ZNF148	0.744535	0.682491	0.744535	0.682491	11	12	11	12	0.916667	1	0.916667	D	-1	ENCODE
oligos_7nt_mkv5_m3		MA0753.2	oligos_7nt_mkv5_m3	ZNF740	0.736795	0.623442	0.736795	0.623442	11	13	11	13	0.846154	1	0.846154	D	-1	ENCODE
oligos_7nt_mkv5_m3		MA1601.1	oligos_7nt_mkv5_m3	ZNF75D	0.74846	0.561345	0.612377	0.673614	11	10	9	12	0.75	0.818182	0.9	R	-1	ENCODE
oligos_7nt_mkv5_m4		MA0800.1	oligos_7nt_mkv5_m4	EOMES	0.705341	0.596827	0.705341	0.596827	11	13	11	13	0.846154	1	0.846154	R	-2	Jaspar-core
oligos_7nt_mkv5_m4		MA0493.1	oligos_7nt_mkv5_m4	Klf1	0.87356	0.87356	0.87356	0.87356	11	11	11	11	1	1	1	D	0	Jaspar-core
oligos_7nt_mkv5_m4		MA1511.1	oligos_7nt_mkv5_m4	KLF10	0.870977	0.725814	0.791797	0.791797	11	11	10	12	0.833333	0.909091	0.909091	D	1	Jaspar-core
oligos_7nt_mkv5_m4		MA1512.1	oligos_7nt_mkv5_m4	KLF11	0.794269	0.661891	0.722063	0.722063	11	11	10	12	0.833333	0.909091	0.909091	D	1	Jaspar-core
oligos_7nt_mkv5_m4		MA0742.1	oligos_7nt_mkv5_m4	Klf12	0.776815	0.569664	0.776815	0.569664	11	15	11	15	0.733333	1	0.733333	D	0	Jaspar-core
oligos_7nt_mkv5_m4		MA0740.1	oligos_7nt_mkv5_m4	KLF14	0.709038	0.557101	0.709038	0.557101	11	14	11	14	0.785714	1	0.785714	D	0	Jaspar-core
oligos_7nt_mkv5_m4		MA0741.1	oligos_7nt_mkv5_m4	KLF16	0.763981	0.636651	0.694529	0.694529	11	11	10	12	0.833333	0.909091	0.909091	D	1	Jaspar-core
oligos_7nt_mkv5_m4		MA1515.1	oligos_7nt_mkv5_m4	KLF2	0.830035	0.830035	0.830035	0.830035	11	11	11	11	1	1	1	D	0	Jaspar-core
oligos_7nt_mkv5_m4		MA1516.1	oligos_7nt_mkv5_m4	KLF3	0.737814	0.737814	0.737814	0.737814	11	11	11	11	1	1	1	D	0	Jaspar-core
oligos_7nt_mkv5_m4		MA0039.4	oligos_7nt_mkv5_m4	KLF4	0.785051	0.71963	0.785051	0.71963	11	12	11	12	0.916667	1	0.916667	D	0	Jaspar-core
oligos_7nt_mkv5_m4		MA0599.1	oligos_7nt_mkv5_m4	KLF5	0.762462	0.693147	0.693147	0.762462	11	10	10	11	0.909091	0.909091	1	D	1	Jaspar-core
oligos_7nt_mkv5_m4		MA1517.1	oligos_7nt_mkv5_m4	KLF6	0.812989	0.812989	0.812989	0.812989	11	11	11	11	1	1	1	D	0	Jaspar-core
oligos_7nt_mkv5_m4		MA1107.2	oligos_7nt_mkv5_m4	KLF9	0.852789	0.586292	0.852789	0.586292	11	16	11	16	0.6875	1	0.6875	D	-1	Jaspar-core
oligos_7nt_mkv5_m4		MA0801.1	oligos_7nt_mkv5_m4	MGA	0.756444	0.550141	0.550141	0.756444	11	8	8	11	0.727273	0.727273	1	R	2	Jaspar-core
oligos_7nt_mkv5_m4		MA0002.2	oligos_7nt_mkv5_m4	RUNX1	0.709926	0.591605	0.645387	0.645387	11	11	10	12	0.833333	0.909091	0.909091	R	-1	Jaspar-core
oligos_7nt_mkv5_m4		MA0079.4	oligos_7nt_mkv5_m4	SP1	0.730796	0.535917	0.730796	0.535917	11	15	11	15	0.733333	1	0.733333	D	-2	Jaspar-core
oligos_7nt_mkv5_m4		MA0746.2	oligos_7nt_mkv5_m4	SP3	0.773294	0.654325	0.773294	0.654325	11	13	11	13	0.846154	1	0.846154	D	0	Jaspar-core
oligos_7nt_mkv5_m4		MA0747.1	oligos_7nt_mkv5_m4	SP8	0.763079	0.586984	0.693708	0.635899	11	12	10	13	0.769231	0.909091	0.833333	D	1	Jaspar-core
oligos_7nt_mkv5_m4		MA1564.1	oligos_7nt_mkv5_m4	SP9	0.750576	0.577366	0.682341	0.62548	11	12	10	13	0.769231	0.909091	0.833333	D	1	Jaspar-core
oligos_7nt_mkv5_m4		MA0805.1	oligos_7nt_mkv5_m4	TBX1	0.742027	0.539656	0.539656	0.742027	11	8	8	11	0.727273	0.727273	1	R	2	Jaspar-core
oligos_7nt_mkv5_m4		MA0803.1	oligos_7nt_mkv5_m4	TBX15	0.75692	0.550487	0.550487	0.75692	11	8	8	11	0.727273	0.727273	1	R	2	Jaspar-core
oligos_7nt_mkv5_m4		MA1565.1	oligos_7nt_mkv5_m4	TBX18	0.702802	0.644235	0.702802	0.644235	11	12	11	12	0.916667	1	0.916667	R	0	Jaspar-core
oligos_7nt_mkv5_m4		MA0689.1	oligos_7nt_mkv5_m4	TBX20	0.7044	0.7044	0.7044	0.7044	11	11	11	11	1	1	1	R	0	Jaspar-core
oligos_7nt_mkv5_m4		MA0690.1	oligos_7nt_mkv5_m4	TBX21	0.711322	0.646656	0.646656	0.711322	11	10	10	11	0.909091	0.909091	1	R	1	Jaspar-core
oligos_7nt_mkv5_m4		MA1566.1	oligos_7nt_mkv5_m4	TBX3	0.80039	0.727627	0.727627	0.80039	11	10	10	11	0.909091	0.909091	1	R	1	Jaspar-core
oligos_7nt_mkv5_m4		MA0806.1	oligos_7nt_mkv5_m4	TBX4	0.735133	0.534642	0.534642	0.735133	11	8	8	11	0.727273	0.727273	1	R	2	Jaspar-core
oligos_7nt_mkv5_m4		MA0807.1	oligos_7nt_mkv5_m4	TBX5	0.773519	0.56256	0.56256	0.773519	11	8	8	11	0.727273	0.727273	1	R	2	Jaspar-core
oligos_7nt_mkv5_m4		MA1567.1	oligos_7nt_mkv5_m4	TBX6	0.753487	0.684988	0.684988	0.753487	11	10	10	11	0.909091	0.909091	1	R	1	Jaspar-core
oligos_7nt_mkv5_m4		MA0130.1	oligos_7nt_mkv5_m4	ZNF354C	0.931994	0.508361	0.508361	0.931994	11	6	6	11	0.545455	0.545455	1	D	0	Jaspar-core
oligos_7nt_mkv5_m4		MA0800.1	oligos_7nt_mkv5_m4	EOMES	0.705341	0.596827	0.705341	0.596827	11	13	11	13	0.846154	1	0.846154	R	-2	ENCODE
oligos_7nt_mkv5_m4		MA0493.1	oligos_7nt_mkv5_m4	Klf1	0.87356	0.87356	0.87356	0.87356	11	11	11	11	1	1	1	D	0	ENCODE
oligos_7nt_mkv5_m4		MA1511.1	oligos_7nt_mkv5_m4	KLF10	0.870977	0.725814	0.791797	0.791797	11	11	10	12	0.833333	0.909091	0.909091	D	1	ENCODE
oligos_7nt_mkv5_m4		MA1512.1	oligos_7nt_mkv5_m4	KLF11	0.794269	0.661891	0.722063	0.722063	11	11	10	12	0.833333	0.909091	0.909091	D	1	ENCODE
oligos_7nt_mkv5_m4		MA0742.1	oligos_7nt_mkv5_m4	Klf12	0.776815	0.569664	0.776815	0.569664	11	15	11	15	0.733333	1	0.733333	D	0	ENCODE
oligos_7nt_mkv5_m4		MA0740.1	oligos_7nt_mkv5_m4	KLF14	0.709038	0.557101	0.709038	0.557101	11	14	11	14	0.785714	1	0.785714	D	0	ENCODE
oligos_7nt_mkv5_m4		MA0741.1	oligos_7nt_mkv5_m4	KLF16	0.763981	0.636651	0.694529	0.694529	11	11	10	12	0.833333	0.909091	0.909091	D	1	ENCODE
oligos_7nt_mkv5_m4		MA1515.1	oligos_7nt_mkv5_m4	KLF2	0.830035	0.830035	0.830035	0.830035	11	11	11	11	1	1	1	D	0	ENCODE
oligos_7nt_mkv5_m4		MA1516.1	oligos_7nt_mkv5_m4	KLF3	0.737814	0.737814	0.737814	0.737814	11	11	11	11	1	1	1	D	0	ENCODE
oligos_7nt_mkv5_m4		MA0039.4	oligos_7nt_mkv5_m4	KLF4	0.785051	0.71963	0.785051	0.71963	11	12	11	12	0.916667	1	0.916667	D	0	ENCODE
oligos_7nt_mkv5_m4		MA0599.1	oligos_7nt_mkv5_m4	KLF5	0.762462	0.693147	0.693147	0.762462	11	10	10	11	0.909091	0.909091	1	D	1	ENCODE
oligos_7nt_mkv5_m4		MA1517.1	oligos_7nt_mkv5_m4	KLF6	0.812989	0.812989	0.812989	0.812989	11	11	11	11	1	1	1	D	0	ENCODE
oligos_7nt_mkv5_m4		MA1107.2	oligos_7nt_mkv5_m4	KLF9	0.852789	0.586292	0.852789	0.586292	11	16	11	16	0.6875	1	0.6875	D	-1	ENCODE
oligos_7nt_mkv5_m4		MA0801.1	oligos_7nt_mkv5_m4	MGA	0.756444	0.550141	0.550141	0.756444	11	8	8	11	0.727273	0.727273	1	R	2	ENCODE
oligos_7nt_mkv5_m4		MA0002.2	oligos_7nt_mkv5_m4	RUNX1	0.709926	0.591605	0.645387	0.645387	11	11	10	12	0.833333	0.909091	0.909091	R	-1	ENCODE
oligos_7nt_mkv5_m4		MA0079.4	oligos_7nt_mkv5_m4	SP1	0.730796	0.535917	0.730796	0.535917	11	15	11	15	0.733333	1	0.733333	D	-2	ENCODE
oligos_7nt_mkv5_m4		MA0746.2	oligos_7nt_mkv5_m4	SP3	0.773294	0.654325	0.773294	0.654325	11	13	11	13	0.846154	1	0.846154	D	0	ENCODE
oligos_7nt_mkv5_m4		MA0747.1	oligos_7nt_mkv5_m4	SP8	0.763079	0.586984	0.693708	0.635899	11	12	10	13	0.769231	0.909091	0.833333	D	1	ENCODE
oligos_7nt_mkv5_m4		MA1564.1	oligos_7nt_mkv5_m4	SP9	0.750576	0.577366	0.682341	0.62548	11	12	10	13	0.769231	0.909091	0.833333	D	1	ENCODE
oligos_7nt_mkv5_m4		MA0805.1	oligos_7nt_mkv5_m4	TBX1	0.742027	0.539656	0.539656	0.742027	11	8	8	11	0.727273	0.727273	1	R	2	ENCODE
oligos_7nt_mkv5_m4		MA0803.1	oligos_7nt_mkv5_m4	TBX15	0.75692	0.550487	0.550487	0.75692	11	8	8	11	0.727273	0.727273	1	R	2	ENCODE
oligos_7nt_mkv5_m4		MA1565.1	oligos_7nt_mkv5_m4	TBX18	0.702802	0.644235	0.702802	0.644235	11	12	11	12	0.916667	1	0.916667	R	0	ENCODE
oligos_7nt_mkv5_m4		MA0689.1	oligos_7nt_mkv5_m4	TBX20	0.7044	0.7044	0.7044	0.7044	11	11	11	11	1	1	1	R	0	ENCODE
oligos_7nt_mkv5_m4		MA0690.1	oligos_7nt_mkv5_m4	TBX21	0.711322	0.646656	0.646656	0.711322	11	10	10	11	0.909091	0.909091	1	R	1	ENCODE
oligos_7nt_mkv5_m4		MA1566.1	oligos_7nt_mkv5_m4	TBX3	0.80039	0.727627	0.727627	0.80039	11	10	10	11	0.909091	0.909091	1	R	1	ENCODE
oligos_7nt_mkv5_m4		MA0806.1	oligos_7nt_mkv5_m4	TBX4	0.735133	0.534642	0.534642	0.735133	11	8	8	11	0.727273	0.727273	1	R	2	ENCODE
oligos_7nt_mkv5_m4		MA0807.1	oligos_7nt_mkv5_m4	TBX5	0.773519	0.56256	0.56256	0.773519	11	8	8	11	0.727273	0.727273	1	R	2	ENCODE
oligos_7nt_mkv5_m4		MA1567.1	oligos_7nt_mkv5_m4	TBX6	0.753487	0.684988	0.684988	0.753487	11	10	10	11	0.909091	0.909091	1	R	1	ENCODE
oligos_7nt_mkv5_m4		MA0130.1	oligos_7nt_mkv5_m4	ZNF354C	0.931994	0.508361	0.508361	0.931994	11	6	6	11	0.545455	0.545455	1	D	0	ENCODE
oligos_7nt_mkv5_m5		MA0019.1	oligos_7nt_mkv5_m5	Ddit3::Cebpa	0.797214	0.613242	0.72474	0.664345	11	12	10	13	0.769231	0.909091	0.833333	D	1	Jaspar-core
oligos_7nt_mkv5_m5		MA0784.1	oligos_7nt_mkv5_m5	POU1F1	0.724715	0.569419	0.724715	0.569419	11	14	11	14	0.785714	1	0.785714	D	0	Jaspar-core
oligos_7nt_mkv5_m5		MA0785.1	oligos_7nt_mkv5_m5	POU2F1	0.732208	0.67119	0.732208	0.67119	11	12	11	12	0.916667	1	0.916667	D	0	Jaspar-core
oligos_7nt_mkv5_m5		MA0507.1	oligos_7nt_mkv5_m5	POU2F2	0.83759	0.598279	0.761446	0.6443	11	13	10	14	0.714286	0.909091	0.769231	R	1	Jaspar-core
oligos_7nt_mkv5_m5		MA0627.2	oligos_7nt_mkv5_m5	POU2F3	0.82877	0.701267	0.82877	0.701267	11	13	11	13	0.846154	1	0.846154	D	0	Jaspar-core
oligos_7nt_mkv5_m5		MA0786.1	oligos_7nt_mkv5_m5	POU3F1	0.725607	0.55816	0.659643	0.604673	11	12	10	13	0.769231	0.909091	0.833333	D	1	Jaspar-core
oligos_7nt_mkv5_m5		MA0787.1	oligos_7nt_mkv5_m5	POU3F2	0.713211	0.548624	0.648374	0.594343	11	12	10	13	0.769231	0.909091	0.833333	D	1	Jaspar-core
oligos_7nt_mkv5_m5		MA0789.1	oligos_7nt_mkv5_m5	POU3F4	0.730782	0.597912	0.597912	0.730782	11	9	9	11	0.818182	0.818182	1	D	2	Jaspar-core
oligos_7nt_mkv5_m5		MA1115.1	oligos_7nt_mkv5_m5	POU5F1	0.877191	0.730992	0.797446	0.797446	11	11	10	12	0.833333	0.909091	0.909091	D	1	Jaspar-core
oligos_7nt_mkv5_m5		MA0142.1	oligos_7nt_mkv5_m5	Pou5f1::Sox2	0.76406	0.560311	0.76406	0.560311	11	15	11	15	0.733333	1	0.733333	D	-4	Jaspar-core
oligos_7nt_mkv5_m5		MA0792.1	oligos_7nt_mkv5_m5	POU5F1B	0.750287	0.613871	0.613871	0.750287	11	9	9	11	0.818182	0.818182	1	D	2	Jaspar-core
oligos_7nt_mkv5_m5		MA0019.1	oligos_7nt_mkv5_m5	Ddit3::Cebpa	0.797214	0.613242	0.72474	0.664345	11	12	10	13	0.769231	0.909091	0.833333	D	1	ENCODE
oligos_7nt_mkv5_m5		MA0784.1	oligos_7nt_mkv5_m5	POU1F1	0.724715	0.569419	0.724715	0.569419	11	14	11	14	0.785714	1	0.785714	D	0	ENCODE
oligos_7nt_mkv5_m5		MA0785.1	oligos_7nt_mkv5_m5	POU2F1	0.732208	0.67119	0.732208	0.67119	11	12	11	12	0.916667	1	0.916667	D	0	ENCODE
oligos_7nt_mkv5_m5		MA0507.1	oligos_7nt_mkv5_m5	POU2F2	0.83759	0.598279	0.761446	0.6443	11	13	10	14	0.714286	0.909091	0.769231	R	1	ENCODE
oligos_7nt_mkv5_m5		MA0627.2	oligos_7nt_mkv5_m5	POU2F3	0.82877	0.701267	0.82877	0.701267	11	13	11	13	0.846154	1	0.846154	D	0	ENCODE
oligos_7nt_mkv5_m5		MA0786.1	oligos_7nt_mkv5_m5	POU3F1	0.725607	0.55816	0.659643	0.604673	11	12	10	13	0.769231	0.909091	0.833333	D	1	ENCODE
oligos_7nt_mkv5_m5		MA0787.1	oligos_7nt_mkv5_m5	POU3F2	0.713211	0.548624	0.648374	0.594343	11	12	10	13	0.769231	0.909091	0.833333	D	1	ENCODE
oligos_7nt_mkv5_m5		MA0789.1	oligos_7nt_mkv5_m5	POU3F4	0.730782	0.597912	0.597912	0.730782	11	9	9	11	0.818182	0.818182	1	D	2	ENCODE
oligos_7nt_mkv5_m5		MA1115.1	oligos_7nt_mkv5_m5	POU5F1	0.877191	0.730992	0.797446	0.797446	11	11	10	12	0.833333	0.909091	0.909091	D	1	ENCODE
oligos_7nt_mkv5_m5		MA0142.1	oligos_7nt_mkv5_m5	Pou5f1::Sox2	0.76406	0.560311	0.76406	0.560311	11	15	11	15	0.733333	1	0.733333	D	-4	ENCODE
oligos_7nt_mkv5_m5		MA0792.1	oligos_7nt_mkv5_m5	POU5F1B	0.750287	0.613871	0.613871	0.750287	11	9	9	11	0.818182	0.818182	1	D	2	ENCODE
positions_6nt_m1		MA0619.1	positions_6nt_m1	LIN54	0.717921	0.646129	0.646129	0.717921	10	9	9	10	0.9	0.9	1	R	0	Jaspar-core
positions_6nt_m1		MA0606.1	positions_6nt_m1	NFAT5	0.759119	0.621097	0.683207	0.683207	10	10	9	11	0.818182	0.9	0.9	D	-1	Jaspar-core
positions_6nt_m1		MA0624.1	positions_6nt_m1	NFATC1	0.83355	0.681996	0.750195	0.750195	10	10	9	11	0.818182	0.9	0.9	D	-1	Jaspar-core
positions_6nt_m1		MA0152.1	positions_6nt_m1	NFATC2	0.906181	0.634327	0.634327	0.906181	10	7	7	10	0.7	0.7	1	D	0	Jaspar-core
positions_6nt_m1		MA0625.1	positions_6nt_m1	NFATC3	0.803925	0.657756	0.723532	0.723532	10	10	9	11	0.818182	0.9	0.9	D	-1	Jaspar-core
positions_6nt_m1		MA1525.1	positions_6nt_m1	NFATC4	0.788354	0.645017	0.709518	0.709518	10	10	9	11	0.818182	0.9	0.9	R	-1	Jaspar-core
positions_6nt_m1		MA0670.1	positions_6nt_m1	NFIA	0.768242	0.768242	0.768242	0.768242	10	10	10	10	1	1	1	D	0	Jaspar-core
positions_6nt_m1		MA0161.2	positions_6nt_m1	NFIC	0.717088	0.651898	0.717088	0.651898	10	11	10	11	0.909091	1	0.909091	R	0	Jaspar-core
positions_6nt_m1		MA0671.1	positions_6nt_m1	NFIX	0.712713	0.641442	0.641442	0.712713	10	9	9	10	0.9	0.9	1	D	0	Jaspar-core
positions_6nt_m1		MA1116.1	positions_6nt_m1	RBPJ	0.759745	0.759745	0.759745	0.759745	10	10	10	10	1	1	1	R	0	Jaspar-core
positions_6nt_m1		MA0144.2	positions_6nt_m1	STAT3	0.757091	0.567818	0.681382	0.619438	10	11	9	12	0.75	0.9	0.818182	R	1	Jaspar-core
positions_6nt_m1		MA1624.1	positions_6nt_m1	Stat5a	0.803286	0.556121	0.722957	0.602464	10	12	9	13	0.692308	0.9	0.75	D	1	Jaspar-core
positions_6nt_m1		MA0519.1	positions_6nt_m1	Stat5a::Stat5b	0.752743	0.684312	0.752743	0.684312	10	11	10	11	0.909091	1	0.909091	D	0	Jaspar-core
positions_6nt_m1		MA0090.3	positions_6nt_m1	TEAD1	0.707819	0.544476	0.707819	0.544476	10	13	10	13	0.769231	1	0.769231	D	-3	Jaspar-core
positions_6nt_m1		MA0809.2	positions_6nt_m1	TEAD4	0.752366	0.520869	0.677129	0.564274	10	12	9	13	0.692308	0.9	0.75	D	-3	Jaspar-core
positions_6nt_m1		MA0619.1	positions_6nt_m1	LIN54	0.717921	0.646129	0.646129	0.717921	10	9	9	10	0.9	0.9	1	R	0	ENCODE
positions_6nt_m1		MA0606.1	positions_6nt_m1	NFAT5	0.759119	0.621097	0.683207	0.683207	10	10	9	11	0.818182	0.9	0.9	D	-1	ENCODE
positions_6nt_m1		MA0624.1	positions_6nt_m1	NFATC1	0.83355	0.681996	0.750195	0.750195	10	10	9	11	0.818182	0.9	0.9	D	-1	ENCODE
positions_6nt_m1		MA0152.1	positions_6nt_m1	NFATC2	0.906181	0.634327	0.634327	0.906181	10	7	7	10	0.7	0.7	1	D	0	ENCODE
positions_6nt_m1		MA0625.1	positions_6nt_m1	NFATC3	0.803925	0.657756	0.723532	0.723532	10	10	9	11	0.818182	0.9	0.9	D	-1	ENCODE
positions_6nt_m1		MA1525.1	positions_6nt_m1	NFATC4	0.788354	0.645017	0.709518	0.709518	10	10	9	11	0.818182	0.9	0.9	R	-1	ENCODE
positions_6nt_m1		MA0670.1	positions_6nt_m1	NFIA	0.768242	0.768242	0.768242	0.768242	10	10	10	10	1	1	1	D	0	ENCODE
positions_6nt_m1		MA0161.2	positions_6nt_m1	NFIC	0.717088	0.651898	0.717088	0.651898	10	11	10	11	0.909091	1	0.909091	R	0	ENCODE
positions_6nt_m1		MA0671.1	positions_6nt_m1	NFIX	0.712713	0.641442	0.641442	0.712713	10	9	9	10	0.9	0.9	1	D	0	ENCODE
positions_6nt_m1		MA1116.1	positions_6nt_m1	RBPJ	0.759745	0.759745	0.759745	0.759745	10	10	10	10	1	1	1	R	0	ENCODE
positions_6nt_m1		MA0144.2	positions_6nt_m1	STAT3	0.757091	0.567818	0.681382	0.619438	10	11	9	12	0.75	0.9	0.818182	R	1	ENCODE
positions_6nt_m1		MA1624.1	positions_6nt_m1	Stat5a	0.803286	0.556121	0.722957	0.602464	10	12	9	13	0.692308	0.9	0.75	D	1	ENCODE
positions_6nt_m1		MA0519.1	positions_6nt_m1	Stat5a::Stat5b	0.752743	0.684312	0.752743	0.684312	10	11	10	11	0.909091	1	0.909091	D	0	ENCODE
positions_6nt_m1		MA0090.3	positions_6nt_m1	TEAD1	0.707819	0.544476	0.707819	0.544476	10	13	10	13	0.769231	1	0.769231	D	-3	ENCODE
positions_6nt_m1		MA0809.2	positions_6nt_m1	TEAD4	0.752366	0.520869	0.677129	0.564274	10	12	9	13	0.692308	0.9	0.75	D	-3	ENCODE
positions_6nt_m2		MA0087.1	positions_6nt_m2	Sox5	0.773185	0.541229	0.541229	0.773185	10	7	7	10	0.7	0.7	1	R	1	Jaspar-core
positions_6nt_m2		MA0868.2	positions_6nt_m2	SOX8	0.71754	0.71754	0.71754	0.71754	10	10	10	10	1	1	1	D	0	Jaspar-core
positions_6nt_m2		MA0084.1	positions_6nt_m2	SRY	0.705909	0.513388	0.564727	0.627475	10	9	8	11	0.727273	0.8	0.888889	D	-1	Jaspar-core
positions_6nt_m2		MA1588.1	positions_6nt_m2	ZNF136	0.798156	0.532104	0.798156	0.532104	10	15	10	15	0.666667	1	0.666667	R	-5	Jaspar-core
positions_6nt_m2		MA0087.1	positions_6nt_m2	Sox5	0.773185	0.541229	0.541229	0.773185	10	7	7	10	0.7	0.7	1	R	1	ENCODE
positions_6nt_m2		MA0868.2	positions_6nt_m2	SOX8	0.71754	0.71754	0.71754	0.71754	10	10	10	10	1	1	1	D	0	ENCODE
positions_6nt_m2		MA0084.1	positions_6nt_m2	SRY	0.705909	0.513388	0.564727	0.627475	10	9	8	11	0.727273	0.8	0.888889	D	-1	ENCODE
positions_6nt_m2		MA1588.1	positions_6nt_m2	ZNF136	0.798156	0.532104	0.798156	0.532104	10	15	10	15	0.666667	1	0.666667	R	-5	ENCODE
positions_6nt_m3		MA1523.1	positions_6nt_m3	MSANTD3	0.718866	0.588163	0.646979	0.646979	10	10	9	11	0.818182	0.9	0.9	D	-1	Jaspar-core
positions_6nt_m3		MA1523.1	positions_6nt_m3	MSANTD3	0.718866	0.588163	0.646979	0.646979	10	10	9	11	0.818182	0.9	0.9	D	-1	ENCODE
positions_6nt_m4		MA0508.3	positions_6nt_m4	PRDM1	0.760277	0.691161	0.760277	0.691161	10	11	10	11	0.909091	1	0.909091	R	0	Jaspar-core
positions_6nt_m4		MA0508.3	positions_6nt_m4	PRDM1	0.760277	0.691161	0.760277	0.691161	10	11	10	11	0.909091	1	0.909091	R	0	ENCODE
positions_6nt_m5		MA0508.3	positions_6nt_m5	PRDM1	0.935008	0.850008	0.935008	0.850008	10	11	10	11	0.909091	1	0.909091	R	0	Jaspar-core
positions_6nt_m5		MA1623.1	positions_6nt_m5	Stat2	0.738427	0.568021	0.738427	0.568021	10	13	10	13	0.769231	1	0.769231	D	-3	Jaspar-core
positions_6nt_m5		MA0508.3	positions_6nt_m5	PRDM1	0.935008	0.850008	0.935008	0.850008	10	11	10	11	0.909091	1	0.909091	R	0	ENCODE
positions_6nt_m5		MA1623.1	positions_6nt_m5	Stat2	0.738427	0.568021	0.738427	0.568021	10	13	10	13	0.769231	1	0.769231	D	-3	ENCODE
*global over-representation (oligo-analysis and dyad-analysis): a word/dyad is more frequent than expected from the background model. The over-repressentation is tested with a right-tailed binomial significance test. *positional bias (position-analysis): a word has a heterogeneous of occurrences in the test sequences, i.e. there are regions with higher frequency and other regions with lower frequ…
Annotation for the result parameters: id1 Identifier of the first matrix (matched oligos/position database) id2 Identifier of the second matrix (matched ENCODE database) name1 Name of the first matrix name2 Name of the second matrix cor Pearson coefficient of correlation between frequency matrices Ncor Normalized correlation. Ncor = cor * Wr w1 Width of the first matrix w2 Width of the second mat…

## Sheet: Supplementary Table 3
Supplementary Table 3. List of pathways tested significant (false discovery rate < 0.05) by GSEA (Gene Set Enrichment Analaysis) based on comparison of WWP2-/- KO vesus WT. The list are ordered by NES (Normalised Enrichement Score): the positive NES indicates the pathway is highly regulated in KO, and the negative NES indicates the pathway is highly regulated in WT. This is a full table for pathw…
Reactome pathway ID	Pathway description	setSize	enrichmentScore	NES (Normalised Enrichment Score)	pvalue	p.adjust	qvalue	rank	leading_edge	core_enrichment (subset of genes that contributes most to the enrichment result)
187577	SCF(SKP2)-MEDIATED DEGRADATION OF P27 P21	54	0.778073	2.00144	7.3663e-07	7.33356e-05	6.26781e-05	1795	tags=63%, list=11%, signal=57%	Psmb8/Psmb9/Psmc2/Psmb2/Psmd12/Psmd11/Psme1/Psma2/Ccnd1/Psmd8/Cdk4/Psmd13/Psmb10/Psmb5/Psma3/Psmc4/Cdkn1a/Psma5/Psmd6/Cdkn1b/Psmc5/Psma1/Psmc6/Psmb6/Psmd14/Psma4/Cul1/Psmb7/Psmd4/Cks1b/Psmb1/Psmd2/Psmd3/Psmd7
69202	CYCLIN E ASSOCIATED EVENTS DURING G1 S TRANSITION	75	0.729931	1.98016	7.01395e-08	1.79557e-05	1.53463e-05	2742	tags=57%, list=16%, signal=48%	Psmb8/Psmb9/Psmc2/Psmb2/Psmd12/Psmd11/Psme1/Psma2/Ccnd1/Psmd8/Cdk4/Psmd13/Psmb10/Psmb5/Psma3/Psmc4/Cdkn1a/Psma5/Psmd6/Cdkn1b/Psmc5/Psma1/Psmc6/Psmb6/Psmd14/Psma4/Rbbp4/Tfdp2/Cul1/Psmb7/Psmd4/Cks1b/Psmb1/Psmd2/Psmd3/Psmd7/Akt1/Psma6/Psmd10/Lin37/Psmd9/Psmb3/Psma7
R-HSA-69656.3	CYCLIN A:CDK2-ASSOCIATED EVENTS AT S PHASE ENTRY	77	0.721781	1.963	4.43845e-07	5.30246e-05	4.53189e-05	2742	tags=56%, list=16%, signal=47%	Psmb8/Psmb9/Psmc2/Psmb2/Psmd12/Psmd11/Psme1/Psma2/Ccnd1/Psmd8/Cdk4/Psmd13/Psmb10/Psmb5/Psma3/Psmc4/Cdkn1a/Psma5/Psmd6/Cdkn1b/Psmc5/Psma1/Psmc6/Psmb6/Psmd14/Psma4/Rbbp4/Tfdp2/Cul1/Psmb7/Psmd4/Cks1b/Psmb1/Psmd2/Psmd3/Psmd7/Akt1/Psma6/Psmd10/Lin37/Psmd9/Psmb3/Psma7
68867	ASSEMBLY OF THE PRE-REPLICATIVE COMPLEX	80	0.715378	1.95389	2.87557e-07	4.68456e-05	4.00378e-05	2785	tags=59%, list=16%, signal=49%	Psmb8/Psmb9/Psmc2/Psmb2/Psmd12/Psmd11/Psme1/Psma2/Psmd8/Psmd13/Psmb10/Psmb5/Psma3/Psmc4/Psma5/Psmd6/Psmc5/Psma1/Psmc6/Psmb6/Psmd14/Psma4/Psmb7/Mcm4/Gmnn/Cdc16/Psmd4/Psmb1/Psmd2/Psmd3/Psmd7/Anapc11/Orc2/Ube2c/Mcm6/Psma6/Psmd10/Ube2e1/Mcm7/Kpnb1/Psmd9/Mcm3/Anapc4/Psmb3/Orc6/Psma7/Orc3
350562	REGULATION OF ORNITHINE DECARBOXYLASE (ODC)	48	0.778299	1.95084	2.03592e-06	0.000121612	0.000103939	1795	tags=62%, list=11%, signal=56%	Psmb8/Psmb9/Oaz1/Psmc2/Psmb2/Psmd12/Psmd11/Psme1/Psma2/Psmd8/Psmd13/Psmb10/Psmb5/Psma3/Psmc4/Psma5/Psmd6/Psmc5/Psma1/Psmc6/Psmb6/Psmd14/Psma4/Psmb7/Psmd4/Psmb1/Psmd2/Psmd3/Odc1/Psmd7
351202	METABOLISM OF POLYAMINES	52	0.763019	1.93951	9.64717e-07	8.49497e-05	7.26045e-05	1795	tags=58%, list=11%, signal=52%	Psmb8/Psmb9/Oaz1/Psmc2/Psmb2/Psmd12/Psmd11/Psme1/Psma2/Psmd8/Psmd13/Psmb10/Psmb5/Psma3/Psmc4/Psma5/Psmd6/Psmc5/Psma1/Psmc6/Psmb6/Psmd14/Psma4/Psmb7/Psmd4/Psmb1/Psmd2/Psmd3/Odc1/Psmd7
5389840	MITOCHONDRIAL TRANSLATION ELONGATION	82	0.70846	1.9338	6.44728e-07	7.22096e-05	6.17158e-05	3573	tags=70%, list=21%, signal=55%	Mrpl18/Mrpl24/Mrps17/Mrpl43/Mrps7/Mrpl28/Mrpl55/Mrps6/Mrpl58/Mrps23/Mrpl16/Mrps30/Dap3/Aurkaip1/Mrpl9/Mrpl3/Mrps18b/Mrpl35/Mrps18a/Mrpl12/Mrpl11/Mrpl22/Mrps33/Mrps12/Mrpl2/Mrpl32/Mrpl17/Mrps16/Mrpl20/Mrpl38/Mrpl49/Mrps14/Mrpl40/Mrpl14/Mrps9/Mrpl13/Mrps31/Mrps25/Tsfm/Mrps10/Mrps11/Mrpl44/Mrps22/Chchd1/Gadd45gip1/Mrps18c/Mrps34/Mrps26/Mrpl41/Mrpl30/Mrps15/Oxa1l/Gfm1/Ptcd3/Mrpl19/Mrps27/Mrps24
68949	ORC1 REMOVAL FROM CHROMATIN	63	0.738379	1.93304	1.13772e-06	8.49497e-05	7.26045e-05	2785	tags=65%, list=16%, signal=55%	Psmb8/Psmb9/Psmc2/Psmb2/Psmd12/Psmd11/Psme1/Psma2/Psmd8/Psmd13/Psmb10/Psmb5/Psma3/Psmc4/Psma5/Psmd6/Psmc5/Psma1/Psmc6/Psmb6/Psmd14/Psma4/Cul1/Psmb7/Mcm4/Psmd4/Psmb1/Psmd2/Psmd3/Psmd7/Orc2/Mcm6/Psma6/Psmd10/Mcm7/Psmd9/Mcm3/Psmb3/Orc6/Psma7/Orc3
R-HSA-5368287.1	MITOCHONDRIAL TRANSLATION	88	0.701041	1.92694	3.75698e-07	5.17885e-05	4.42624e-05	3573	tags=67%, list=21%, signal=53%	Mrpl18/Mrpl24/Mrps17/Mrpl43/Mrps7/Mrpl28/Mrpl55/Mrps6/Mrpl58/Mrps23/Mrpl16/Mrps30/Dap3/Aurkaip1/Mrpl9/Mrpl3/Mrps18b/Mrpl35/Mrps18a/Mrpl12/Mrpl11/Mrpl22/Mrps33/Mrrf/Mrps12/Mrpl2/Mrpl32/Mrpl17/Mrps16/Mrpl20/Mrpl38/Mrpl49/Mrps14/Mrpl40/Mrpl14/Mrps9/Mrpl13/Mrps31/Mrps25/Tsfm/Mtif3/Mrps10/Mrps11/Mrpl44/Mrps22/Chchd1/Gadd45gip1/Mrps18c/Mrps34/Mrps26/Mrpl41/Mrpl30/Mrps15/Oxa1l/Gfm1/Ptcd3/Mrpl19/Mrps27/M…
69206	G1 S TRANSITION	120	0.670539	1.92496	9.45216e-08	2.00118e-05	1.71036e-05	3513	tags=55%, list=21%, signal=44%	Psmb8/Psmb9/Psmc2/Psmb2/Psmd12/Psmd11/Psme1/Psma2/Ccnd1/Psmd8/Cdk4/Psmd13/Psmb10/Psmb5/Psma3/Psmc4/Cdkn1a/Psma5/Psmd6/Cdkn1b/Psmc5/Ppp2ca/Psma1/Psmc6/Psmb6/Psmd14/Psma4/Rbbp4/Tfdp2/Cul1/Psmb7/Mcm4/Gmnn/Psmd4/Cks1b/Psmb1/Psmd2/Psmd3/Psmd7/Orc2/Prim1/Akt1/Mcm6/Psma6/Psmd10/Rrm2/Mcm7/Lin37/Psmd9/Mcm3/Psmb3/Orc6/Psma7/Orc3/Pole4/Tk1/Hdac1/Pcna/Rpa1/Myc/Cdk7/Ppp2cb/Tyms/Ccna2/Psmd5/Rpa2
5419276	MITOCHONDRIAL TRANSLATION TERMINATION	82	0.704172	1.9221	9.73483e-07	8.49497e-05	7.26045e-05	3573	tags=68%, list=21%, signal=54%	Mrpl18/Mrpl24/Mrps17/Mrpl43/Mrps7/Mrpl28/Mrpl55/Mrps6/Mrpl58/Mrps23/Mrpl16/Mrps30/Dap3/Aurkaip1/Mrpl9/Mrpl3/Mrps18b/Mrpl35/Mrps18a/Mrpl12/Mrpl11/Mrpl22/Mrps33/Mrrf/Mrps12/Mrpl2/Mrpl32/Mrpl17/Mrps16/Mrpl20/Mrpl38/Mrpl49/Mrps14/Mrpl40/Mrpl14/Mrps9/Mrpl13/Mrps31/Mrps25/Mrps10/Mrps11/Mrpl44/Mrps22/Chchd1/Gadd45gip1/Mrps18c/Mrps34/Mrps26/Mrpl41/Mrpl30/Mrps15/Oxa1l/Ptcd3/Mrpl19/Mrps27/Mrps24
R-HSA-450408.3	AUF1 (HNRNP D0) BINDS AND DESTABILIZES MRNA	48	0.766054	1.92015	7.08994e-06	0.000210681	0.000180064	1795	tags=65%, list=11%, signal=58%	Hspb1/Psmb8/Hspa8/Psmb9/Psmc2/Psmb2/Psmd12/Psmd11/Psme1/Psma2/Pabpc1/Psmd8/Psmd13/Psmb10/Psmb5/Psma3/Psmc4/Psma5/Psmd6/Psmc5/Psma1/Psmc6/Psmb6/Psmd14/Psma4/Psmb7/Psmd4/Psmb1/Psmd2/Psmd3/Psmd7
69242	S PHASE	151	0.648934	1.91922	3.92448e-08	1.67527e-05	1.43181e-05	3324	tags=53%, list=19%, signal=43%	Psmb8/Psmb9/Psmc2/Psmb2/Psmd12/Psmd11/Psme1/Psma2/Ccnd1/Psmd8/Cdk4/Psmd13/Psmb10/Psmb5/Psma3/Psmc4/Cdkn1a/Psma5/Psmd6/Smc1a/Cdkn1b/Psmc5/Wapl/Esco1/Psma1/Psmc6/Psmb6/Rfc2/Psmd14/Psma4/Rbbp4/Tfdp2/Rfc1/Cul1/Psmb7/Mcm4/Smc3/Gmnn/Cdc16/Psmd4/Cks1b/Psmb1/Stag2/Rfc5/Psmd2/Psmd3/Pold3/Psmd7/Pold4/Anapc11/Orc2/Prim1/Pold2/Ube2c/Gins4/Akt1/Mcm6/Psma6/Psmd10/Rfc4/Gins2/Ube2e1/Mcm7/Lin37/Psmd9/Mcm3/Anapc4/…
5368286	MITOCHONDRIAL TRANSLATION INITIATION	82	0.702925	1.91869	1.10242e-06	8.49497e-05	7.26045e-05	3573	tags=68%, list=21%, signal=54%	Mrpl18/Mrpl24/Mrps17/Mrpl43/Mrps7/Mrpl28/Mrpl55/Mrps6/Mrpl58/Mrps23/Mrpl16/Mrps30/Dap3/Aurkaip1/Mrpl9/Mrpl3/Mrps18b/Mrpl35/Mrps18a/Mrpl12/Mrpl11/Mrpl22/Mrps33/Mrps12/Mrpl2/Mrpl32/Mrpl17/Mrps16/Mrpl20/Mrpl38/Mrpl49/Mrps14/Mrpl40/Mrpl14/Mrps9/Mrpl13/Mrps31/Mrps25/Mtif3/Mrps10/Mrps11/Mrpl44/Mrps22/Chchd1/Gadd45gip1/Mrps18c/Mrps34/Mrps26/Mrpl41/Mrpl30/Mrps15/Oxa1l/Ptcd3/Mrpl19/Mrps27/Mrps24
5387390	HH MUTANTS ABROGATE LIGAND SECRETION	53	0.747326	1.91668	2.78566e-06	0.00014118	0.000120663	1795	tags=58%, list=11%, signal=52%	Psmb8/Psmb9/Psmc2/Psmb2/Psmd12/Psmd11/Psme1/Psma2/Psmd8/Psmd13/Psmb10/Psmb5/Psma3/Psmc4/Psma5/Psmd6/Psmc5/Psma1/Psmc6/Psmb6/Psmd14/Psma4/Psmb7/Os9/Derl2/Erlec1/Psmd4/Psmb1/Psmd2/Psmd3/Psmd7
5610783	DEGRADATION OF GLI2 BY THE PROTEASOME	52	0.753929	1.9164	2.24584e-06	0.000129824	0.000110958	1795	tags=58%, list=11%, signal=52%	Psmb8/Psmb9/Psmc2/Psmb2/Psmd12/Psmd11/Psme1/Psma2/Psmd8/Psmd13/Psmb10/Psmb5/Psma3/Psmc4/Psma5/Psmd6/Psmc5/Psma1/Psmc6/Psmb6/Psmd14/Psma4/Cul1/Psmb7/Psmd4/Psmb1/Csnk1a1/Psmd2/Psmd3/Psmd7
75815	UBIQUITIN-DEPENDENT DEGRADATION OF CYCLIN D	46	0.771344	1.91623	1.49259e-06	9.90638e-05	8.46674e-05	1795	tags=65%, list=11%, signal=59%	Psmb8/Psmb9/Psmc2/Psmb2/Psmd12/Psmd11/Psme1/Psma2/Ccnd1/Psmd8/Cdk4/Psmd13/Psmb10/Psmb5/Psma3/Psmc4/Psma5/Psmd6/Psmc5/Psma1/Psmc6/Psmb6/Psmd14/Psma4/Psmb7/Psmd4/Psmb1/Psmd2/Psmd3/Psmd7
R-HSA-69239.2	SYNTHESIS OF DNA	111	0.67236	1.91391	4.17857e-07	5.30246e-05	4.53189e-05	3513	tags=60%, list=21%, signal=48%	Psmb8/Psmb9/Psmc2/Psmb2/Psmd12/Psmd11/Psme1/Psma2/Psmd8/Psmd13/Psmb10/Psmb5/Psma3/Psmc4/Psma5/Psmd6/Psmc5/Psma1/Psmc6/Psmb6/Rfc2/Psmd14/Psma4/Rfc1/Cul1/Psmb7/Mcm4/Gmnn/Cdc16/Psmd4/Psmb1/Rfc5/Psmd2/Psmd3/Pold3/Psmd7/Pold4/Anapc11/Orc2/Prim1/Pold2/Ube2c/Gins4/Mcm6/Psma6/Psmd10/Rfc4/Gins2/Ube2e1/Mcm7/Psmd9/Mcm3/Anapc4/Psmb3/Orc6/Psma7/Orc3/Pole4/Lig1/Pcna/Rpa1/Anapc5/Cdc27/Rfc3/Ccna2/Psmd5/Rpa2
R-HSA-180585.1	VIF-MEDIATED DEGRADATION OF APOBEC3G	46	0.770383	1.91385	1.54839e-06	9.90968e-05	8.46956e-05	1795	tags=65%, list=11%, signal=59%	Psmb8/Psmb9/Psmc2/Eloc/Psmb2/Psmd12/Psmd11/Psme1/Psma2/Psmd8/Psmd13/Psmb10/Psmb5/Psma3/Psmc4/Psma5/Psmd6/Psmc5/Psma1/Psmc6/Psmb6/Psmd14/Psma4/Cul5/Psmb7/Psmd4/Psmb1/Psmd2/Psmd3/Psmd7
R-HSA-5607761.1	DECTIN-1 MEDIATED NONCANONICAL NF-KB SIGNALING	53	0.746124	1.9136	3.20334e-06	0.000147189	0.000125799	1795	tags=58%, list=11%, signal=52%	Psmb8/Psmb9/Psmc2/Psmb2/Psmd12/Psmd11/Psme1/Psma2/Psmd8/Psmd13/Psmb10/Psmb5/Psma3/Psmc4/Psma5/Psmd6/Psmc5/Ube2m/Psma1/Psmc6/Psmb6/Psmd14/Psma4/Cul1/Psmb7/Psmd4/Relb/Psmb1/Psmd2/Psmd3/Psmd7
453279	MITOTIC G1 PHASE AND G1 S TRANSITION	136	0.652068	1.91291	1.00506e-07	2.00118e-05	1.71036e-05	3619	tags=54%, list=21%, signal=43%	Psmb8/Psmb9/Psmc2/Cdkn2b/Psmb2/Psmd12/Psmd11/Psme1/Psma2/Ccnd1/Psmd8/Cdk4/Psmd13/Psmb10/Psmb5/Psma3/Psmc4/Cdkn1a/Psma5/Psmd6/Top2a/Cdkn1b/Psmc5/Ppp2ca/Psma1/Psmc6/Psmb6/Psmd14/Psma4/Rbbp4/Tfdp2/Cul1/Psmb7/Mcm4/Gmnn/Psmd4/Cks1b/Psmb1/Psmd2/Psmd3/Psmd7/Orc2/Prim1/Akt1/Mcm6/Cdkn2a/Psma6/Psmd10/Rrm2/Mcm7/Lin37/Psmd9/Mcm3/Psmb3/Orc6/Psma7/Orc3/Pole4/Tk1/Hdac1/Pcna/Rpa1/Myc/Cdk7/Ppp2cb/Cdkn1c/Tyms/Lyn/…
R-HSA-69052.4	SWITCHING OF ORIGINS TO A POST-REPLICATIVE STATE	82	0.700165	1.91116	1.30872e-06	9.38089e-05	8.01762e-05	2785	tags=57%, list=16%, signal=48%	Psmb8/Psmb9/Psmc2/Psmb2/Psmd12/Psmd11/Psme1/Psma2/Psmd8/Psmd13/Psmb10/Psmb5/Psma3/Psmc4/Psma5/Psmd6/Psmc5/Psma1/Psmc6/Psmb6/Psmd14/Psma4/Cul1/Psmb7/Mcm4/Gmnn/Cdc16/Psmd4/Psmb1/Psmd2/Psmd3/Psmd7/Anapc11/Orc2/Ube2c/Mcm6/Psma6/Psmd10/Ube2e1/Mcm7/Psmd9/Mcm3/Anapc4/Psmb3/Orc6/Psma7/Orc3
5362768	HH MUTANTS ARE DEGRADED BY ERAD	50	0.754364	1.90825	6.63619e-06	0.000210681	0.000180064	1795	tags=62%, list=11%, signal=56%	Psmb8/Psmb9/Psmc2/Psmb2/Psmd12/Psmd11/Psme1/Psma2/Psmd8/Psmd13/Psmb10/Psmb5/Psma3/Psmc4/Psma5/Psmd6/Psmc5/Psma1/Psmc6/Psmb6/Psmd14/Psma4/Psmb7/Os9/Derl2/Erlec1/Psmd4/Psmb1/Psmd2/Psmd3/Psmd7
211733	REGULATION OF ACTIVATED PAK-2P34 BY PROTEASOME MEDIATED DEGRADATION	44	0.769301	1.90714	1.237e-05	0.000296512	0.000253422	1795	tags=66%, list=11%, signal=59%	Psmb8/Psmb9/Psmc2/Psmb2/Psmd12/Psmd11/Psme1/Psma2/Psmd8/Psmd13/Psmb10/Psmb5/Psma3/Psmc4/Psma5/Psmd6/Psmc5/Psma1/Psmc6/Psmb6/Psmd14/Psma4/Psmb7/Psmd4/Psmb1/Pak2/Psmd2/Psmd3/Psmd7
8854050	FBXL7 DOWN-REGULATES AURKA DURING MITOTIC ENTRY AND IN EARLY MITOSIS	47	0.760538	1.90427	4.15712e-06	0.000161947	0.000138412	1795	tags=62%, list=11%, signal=55%	Psmb8/Psmb9/Psmc2/Psmb2/Psmd12/Psmd11/Psme1/Psma2/Psmd8/Psmd13/Psmb10/Psmb5/Psma3/Psmc4/Psma5/Psmd6/Psmc5/Psma1/Psmc6/Psmb6/Psmd14/Psma4/Cul1/Psmb7/Psmd4/Psmb1/Psmd2/Psmd3/Psmd7
1169091	ACTIVATION OF NF-KAPPAB IN B CELLS	60	0.732524	1.90275	2.773e-06	0.00014118	0.000120663	1795	tags=53%, list=11%, signal=48%	Psmb8/Nfkbia/Psmb9/Psmc2/Psmb2/Psmd12/Psmd11/Psme1/Psma2/Psmd8/Psmd13/Psmb10/Psmb5/Psma3/Psmc4/Psma5/Psmd6/Psmc5/Psma1/Psmc6/Psmb6/Psmd14/Psma4/Bcl10/Cul1/Nfkbie/Psmb7/Psmd4/Psmb1/Psmd2/Psmd3/Psmd7
169911	REGULATION OF APOPTOSIS	47	0.759504	1.90168	4.71512e-06	0.000179776	0.000153651	2742	tags=77%, list=16%, signal=64%	Psmb8/Psmb9/Psmc2/Psmb2/Psmd12/Psmd11/Psme1/Psma2/Psmd8/Psmd13/Psmb10/Psmb5/Psma3/Psmc4/Psma5/Psmd6/Psmc5/Psma1/Psmc6/Psmb6/Psmd14/Psma4/Psmb7/Psmd4/Psmb1/Pak2/Psmd2/Psmd3/Psmd7/Opa1/Psma6/Psmd10/Oma1/Psmd9/Psmb3/Psma7
69306	DNA REPLICATION	120	0.662368	1.90151	2.33223e-07	4.17935e-05	3.57199e-05	3513	tags=57%, list=21%, signal=45%	Psmb8/Psmb9/Psmc2/Psmb2/Psmd12/Psmd11/Psme1/Psma2/Psmd8/Psmd13/Psmb10/Psmb5/Psma3/Psmc4/Psma5/Psmd6/Psmc5/Psma1/Psmc6/Psmb6/Rfc2/Psmd14/Psma4/Rfc1/Cul1/Psmb7/Mcm4/Gmnn/Cdc16/Psmd4/Psmb1/Rfc5/Psmd2/Psmd3/Pold3/Psmd7/Pold4/Anapc11/Orc2/Prim1/Pold2/Ube2c/Gins4/Mcm6/Psma6/Psmd10/Rfc4/Gins2/Ube2e1/Mcm7/Kpnb1/Psmd9/Mcm3/Anapc4/Psmb3/Orc6/Psma7/Orc3/Pole4/Lig1/Pcna/Rpa1/Anapc5/Cdc27/Rfc3/Ccna2/Psmd5/Rpa2
R-HSA-5610785.1	GLI3 IS PROCESSED TO GLI3R BY THE PROTEASOME	52	0.748035	1.90142	3.61671e-06	0.000157423	0.000134546	1795	tags=58%, list=11%, signal=52%	Psmb8/Psmb9/Psmc2/Psmb2/Psmd12/Psmd11/Psme1/Psma2/Psmd8/Psmd13/Psmb10/Psmb5/Psma3/Psmc4/Psma5/Psmd6/Psmc5/Psma1/Psmc6/Psmb6/Psmd14/Psma4/Cul1/Psmb7/Psmd4/Psmb1/Csnk1a1/Psmd2/Psmd3/Psmd7
5678895	DEFECTIVE CFTR CAUSES CYSTIC FIBROSIS	55	0.737856	1.9012	5.04174e-06	0.000184384	0.000157588	2742	tags=67%, list=16%, signal=57%	Psmb8/Psmb9/Psmc2/Psmb2/Psmd12/Psmd11/Psme1/Psma2/Psmd8/Psmd13/Psmb10/Psmb5/Psma3/Psmc4/Psma5/Psmd6/Psmc5/Psma1/Psmc6/Psmb6/Psmd14/Psma4/Psmb7/Os9/Derl2/Erlec1/Psmd4/Psmb1/Psmd2/Psmd3/Psmd7/Psma6/Psmd10/Psmd9/Derl1/Psmb3/Psma7
R-HSA-5676590.1	NIK-->NONCANONICAL NF-KB SIGNALING	52	0.746665	1.89794	3.95315e-06	0.000157423	0.000134546	1795	tags=60%, list=11%, signal=54%	Psmb8/Psmb9/Psmc2/Psmb2/Psmd12/Psmd11/Psme1/Psma2/Psmd8/Psmd13/Psmb10/Psmb5/Psma3/Psmc4/Psma5/Psmd6/Psmc5/Ube2m/Psma1/Psmc6/Psmb6/Psmd14/Psma4/Cul1/Psmb7/Psmd4/Relb/Psmb1/Psmd2/Psmd3/Psmd7
R-HSA-180534.1	VPU MEDIATED DEGRADATION OF CD4	45	0.762499	1.89203	4.89044e-06	0.000182577	0.000156044	1795	tags=62%, list=11%, signal=56%	Psmb8/Psmb9/Psmc2/Psmb2/Psmd12/Psmd11/Psme1/Psma2/Psmd8/Psmd13/Psmb10/Psmb5/Psma3/Psmc4/Psma5/Psmd6/Psmc5/Psma1/Psmc6/Psmb6/Psmd14/Psma4/Psmb7/Psmd4/Psmb1/Psmd2/Psmd3/Psmd7
R-HSA-69275.5	G2 M TRANSITION	160	0.638251	1.89168	5.23025e-08	1.67527e-05	1.43181e-05	2764	tags=45%, list=16%, signal=38%	Psmb8/Phlda1/Hsp90ab1/Psmb9/Tubb4b/Tuba1a/Psmc2/Ywhae/Psmb2/Psmd12/Psmd11/Psme1/Psma2/Psmd8/Pafah1b1/Psmd13/Psmb10/Psmb5/Psma3/Psmc4/Cdkn1a/Dynll1/Psma5/Psmd6/Dctn3/Psmc5/Ppp2ca/Dctn2/Psma1/Pcm1/Psmc6/Psmb6/Tubb5/Psmd14/Psma4/Akap9/Rbbp4/Cep57/Cul1/Ofd1/Psmb7/Rab8a/Ajuba/Cdk11b/Cetn2/Psmd4/Psmb1/Cep164/Cep70/Cdk5rap2/Cenpf/Psmd2/Psmd3/Csnk1e/Psmd7/Sdccag8/Ckap5/Lcmt1/Psma6/Psmd10/Tpx2/Ssna1/Mzt1/…
202403	TCR SIGNALING	100	0.673592	1.89098	1.11363e-06	8.49497e-05	7.26045e-05	2746	tags=49%, list=16%, signal=41%	H2-Eb1/H2-Aa/Psmb8/Nfkbia/Psmb9/Psmc2/Psmb2/Psmd12/Psmd11/Psme1/Psma2/Psmd8/Psmd13/Psmb10/Psmb5/Psma3/Psmc4/Psma5/Fyb/Psmd6/Vasp/Psmc5/Psma1/Psmc6/Psmb6/Cd3g/Psmd14/Psma4/Bcl10/Cul1/Psmb7/Psmd4/Psmb1/Pak2/Nck1/Psmd2/Psmd3/Psmd7/Cd3d/Psma6/Psmd10/Csk/Evl/Psmd9/Pik3cb/Psmb3/Lat/Psma7/Pak3
69002	DNA REPLICATION PRE-INITIATION	96	0.678401	1.89042	1.47988e-06	9.90638e-05	8.46674e-05	2816	tags=51%, list=17%, signal=43%	Psmb8/Psmb9/Psmc2/Psmb2/Psmd12/Psmd11/Psme1/Psma2/Psmd8/Psmd13/Psmb10/Psmb5/Psma3/Psmc4/Psma5/Psmd6/Psmc5/Psma1/Psmc6/Psmb6/Psmd14/Psma4/Psmb7/Mcm4/Gmnn/Cdc16/Psmd4/Psmb1/Psmd2/Psmd3/Psmd7/Anapc11/Orc2/Prim1/Ube2c/Mcm6/Psma6/Psmd10/Ube2e1/Mcm7/Kpnb1/Psmd9/Mcm3/Anapc4/Psmb3/Orc6/Psma7/Orc3/Pole4
69610	P53-INDEPENDENT DNA DAMAGE RESPONSE	46	0.760395	1.88903	3.78493e-06	0.000157423	0.000134546	1795	tags=61%, list=11%, signal=55%	Psmb8/Psmb9/Psmc2/Psmb2/Psmd12/Psmd11/Psme1/Psma2/Psmd8/Psmd13/Psmb10/Psmb5/Psma3/Psmc4/Psma5/Psmd6/Psmc5/Psma1/Psmc6/Psmb6/Psmd14/Psma4/Psmb7/Psmd4/Psmb1/Psmd2/Psmd3/Psmd7
69613	P53-INDEPENDENT G1 S DNA DAMAGE CHECKPOINT	46	0.760395	1.88903	3.78493e-06	0.000157423	0.000134546	1795	tags=61%, list=11%, signal=55%	Psmb8/Psmb9/Psmc2/Psmb2/Psmd12/Psmd11/Psme1/Psma2/Psmd8/Psmd13/Psmb10/Psmb5/Psma3/Psmc4/Psma5/Psmd6/Psmc5/Psma1/Psmc6/Psmb6/Psmd14/Psma4/Psmb7/Psmd4/Psmb1/Psmd2/Psmd3/Psmd7
69601	UBIQUITIN MEDIATED DEGRADATION OF PHOSPHORYLATED CDC25A	46	0.760395	1.88903	3.78493e-06	0.000157423	0.000134546	1795	tags=61%, list=11%, signal=55%	Psmb8/Psmb9/Psmc2/Psmb2/Psmd12/Psmd11/Psme1/Psma2/Psmd8/Psmd13/Psmb10/Psmb5/Psma3/Psmc4/Psma5/Psmd6/Psmc5/Psma1/Psmc6/Psmb6/Psmd14/Psma4/Psmb7/Psmd4/Psmb1/Psmd2/Psmd3/Psmd7
R-HSA-174143.1	APC C-MEDIATED DEGRADATION OF CELL CYCLE PROTEINS	77	0.694562	1.88897	6.61756e-06	0.000210681	0.000180064	2742	tags=55%, list=16%, signal=46%	Psmb8/Psmb9/Psmc2/Psmb2/Psmd12/Psmd11/Psme1/Psma2/Psmd8/Cdc14a/Psmd13/Psmb10/Psmb5/Psma3/Psmc4/Psma5/Psmd6/Psmc5/Psma1/Psmc6/Psmb6/Psmd14/Psma4/Cul1/Psmb7/Pttg1/Cdc16/Psmd4/Bub3/Psmb1/Psmd2/Psmd3/Psmd7/Anapc11/Ube2c/Psma6/Psmd10/Ube2e1/Psmd9/Anapc4/Psmb3/Psma7
R-HSA-453276.2	REGULATION OF MITOTIC CELL CYCLE	77	0.694562	1.88897	6.61756e-06	0.000210681	0.000180064	2742	tags=55%, list=16%, signal=46%	Psmb8/Psmb9/Psmc2/Psmb2/Psmd12/Psmd11/Psme1/Psma2/Psmd8/Cdc14a/Psmd13/Psmb10/Psmb5/Psma3/Psmc4/Psma5/Psmd6/Psmc5/Psma1/Psmc6/Psmb6/Psmd14/Psma4/Cul1/Psmb7/Pttg1/Cdc16/Psmd4/Bub3/Psmb1/Psmd2/Psmd3/Psmd7/Anapc11/Ube2c/Psma6/Psmd10/Ube2e1/Psmd9/Anapc4/Psmb3/Psma7
R-HSA-4641257.2	DEGRADATION OF AXIN	49	0.750737	1.88875	5.45545e-06	0.000191689	0.000163832	2252	tags=67%, list=13%, signal=59%	Psmb8/Psmb9/Psmc2/Psmb2/Psmd12/Psmd11/Psme1/Psma2/Psmd8/Psmd13/Psmb10/Psmb5/Psma3/Psmc4/Psma5/Psmd6/Psmc5/Psma1/Psmc6/Psmb6/Psmd14/Psma4/Psmb7/Tnks2/Psmd4/Psmb1/Psmd2/Psmd3/Rnf146/Psmd7/Tnks/Psma6/Psmd10
R-HSA-453274.2	MITOTIC G2-G2 M PHASES	162	0.636891	1.88853	5.60915e-08	1.67527e-05	1.43181e-05	2764	tags=44%, list=16%, signal=38%	Psmb8/Phlda1/Hsp90ab1/Psmb9/Tubb4b/Tuba1a/Psmc2/Ywhae/Psmb2/Psmd12/Psmd11/Psme1/Psma2/Psmd8/Pafah1b1/Psmd13/Psmb10/Psmb5/Psma3/Psmc4/Cdkn1a/Dynll1/Psma5/Psmd6/Dctn3/Psmc5/Ppp2ca/Dctn2/Psma1/Pcm1/Psmc6/Psmb6/Tubb5/Psmd14/Psma4/Akap9/Rbbp4/Cep57/Cul1/Ofd1/Psmb7/Rab8a/Ajuba/Cdk11b/Cetn2/Psmd4/Psmb1/Cep164/Cep70/Cdk5rap2/Cenpf/Psmd2/Psmd3/Csnk1e/Psmd7/Sdccag8/Ckap5/Lcmt1/Psma6/Psmd10/Tpx2/Ssna1/Mzt1/…
8948751	REGULATION OF PTEN STABILITY AND ACTIVITY	61	0.723412	1.88758	3.02343e-06	0.000146432	0.000125152	2742	tags=70%, list=16%, signal=59%	Psmb8/Psmb9/Psmc2/Nedd4/Psmb2/Psmd12/Psmd11/Psme1/Psma2/Psmd8/Psmd13/Psmb10/Psmb5/Psma3/Psmc4/Psma5/Psmd6/Psmc5/Psma1/Psmc6/Psmb6/Trim27/Mkrn1/Psmd14/Psma4/Psmb7/Stub1/Tnks2/Psmd4/Psmb1/Psmd2/Psmd3/Rnf146/Psmd7/Csnk2b/Akt1/Tnks/Psma6/Psmd10/Csnk2a2/Psmd9/Psmb3/Psma7
1168372	DOWNSTREAM SIGNALING EVENTS OF B CELL RECEPTOR (BCR)	72	0.699705	1.8862	2.75537e-06	0.00014118	0.000120663	2252	tags=51%, list=13%, signal=45%	Psmb8/Nfkbia/Psmb9/Psmc2/Psmb2/Psmd12/Psmd11/Psme1/Psma2/Psmd8/Psmd13/Psmb10/Psmb5/Psma3/Psmc4/Ppia/Psma5/Psmd6/Psmc5/Psma1/Psmc6/Psmb6/Hras/Psmd14/Psma4/Bcl10/Cul1/Nfkbie/Psmb7/Psmd4/Psmb1/Psmd2/Psmd3/Psmd7/Rasgrp3/Psma6/Psmd10
174113	SCF-BETA-TRCP MEDIATED DEGRADATION OF EMI1	48	0.751836	1.88451	1.81258e-05	0.000406018	0.000347014	1795	tags=60%, list=11%, signal=54%	Psmb8/Psmb9/Psmc2/Psmb2/Psmd12/Psmd11/Psme1/Psma2/Psmd8/Psmd13/Psmb10/Psmb5/Psma3/Psmc4/Psma5/Psmd6/Psmc5/Psma1/Psmc6/Psmb6/Psmd14/Psma4/Cul1/Psmb7/Psmd4/Psmb1/Psmd2/Psmd3/Psmd7
8852276	THE ROLE OF GTSE1 IN G2 M PROGRESSION AFTER G2 CHECKPOINT	53	0.73464	1.88415	8.45375e-06	0.000229532	0.000196176	2742	tags=68%, list=16%, signal=57%	Psmb8/Hsp90ab1/Psmb9/Psmc2/Psmb2/Psmd12/Psmd11/Psme1/Psma2/Psmd8/Psmd13/Psmb10/Psmb5/Psma3/Psmc4/Cdkn1a/Psma5/Psmd6/Psmc5/Psma1/Psmc6/Psmb6/Psmd14/Psma4/Psmb7/Psmd4/Psmb1/Psmd2/Psmd3/Psmd7/Psma6/Psmd10/Ccnb2/Psmd9/Psmb3/Psma7
202424	DOWNSTREAM TCR SIGNALING	79	0.687704	1.87996	3.88546e-06	0.000157423	0.000134546	1795	tags=43%, list=11%, signal=39%	H2-Eb1/H2-Aa/Psmb8/Nfkbia/Psmb9/Psmc2/Psmb2/Psmd12/Psmd11/Psme1/Psma2/Psmd8/Psmd13/Psmb10/Psmb5/Psma3/Psmc4/Psma5/Psmd6/Psmc5/Psma1/Psmc6/Psmb6/Cd3g/Psmd14/Psma4/Bcl10/Cul1/Psmb7/Psmd4/Psmb1/Psmd2/Psmd3/Psmd7
R-HSA-176814.3	ACTIVATION OF APC C AND APC C:CDC20 MEDIATED DEGRADATION OF MITOTIC PROTEINS	67	0.709874	1.87631	3.11779e-06	0.000147028	0.000125662	2742	tags=60%, list=16%, signal=50%	Psmb8/Psmb9/Psmc2/Psmb2/Psmd12/Psmd11/Psme1/Psma2/Psmd8/Psmd13/Psmb10/Psmb5/Psma3/Psmc4/Psma5/Psmd6/Psmc5/Psma1/Psmc6/Psmb6/Psmd14/Psma4/Psmb7/Pttg1/Cdc16/Psmd4/Bub3/Psmb1/Psmd2/Psmd3/Psmd7/Anapc11/Ube2c/Psma6/Psmd10/Ube2e1/Psmd9/Anapc4/Psmb3/Psma7
R-HSA-174154.2	APC C:CDC20 MEDIATED DEGRADATION OF SECURIN	60	0.722229	1.87601	6.01482e-06	0.000203369	0.000173815	2742	tags=65%, list=16%, signal=55%	Psmb8/Psmb9/Psmc2/Psmb2/Psmd12/Psmd11/Psme1/Psma2/Psmd8/Psmd13/Psmb10/Psmb5/Psma3/Psmc4/Psma5/Psmd6/Psmc5/Psma1/Psmc6/Psmb6/Psmd14/Psma4/Psmb7/Pttg1/Cdc16/Psmd4/Psmb1/Psmd2/Psmd3/Psmd7/Anapc11/Ube2c/Psma6/Psmd10/Ube2e1/Psmd9/Anapc4/Psmb3/Psma7
176409	APC C:CDC20 MEDIATED DEGRADATION OF MITOTIC PROTEINS	66	0.711167	1.87588	5.7486e-06	0.000198106	0.000169316	2742	tags=61%, list=16%, signal=51%	Psmb8/Psmb9/Psmc2/Psmb2/Psmd12/Psmd11/Psme1/Psma2/Psmd8/Psmd13/Psmb10/Psmb5/Psma3/Psmc4/Psma5/Psmd6/Psmc5/Psma1/Psmc6/Psmb6/Psmd14/Psma4/Psmb7/Pttg1/Cdc16/Psmd4/Bub3/Psmb1/Psmd2/Psmd3/Psmd7/Anapc11/Ube2c/Psma6/Psmd10/Ube2e1/Psmd9/Anapc4/Psmb3/Psma7
R-HSA-174084.4	AUTODEGRADATION OF CDH1 BY CDH1:APC C	58	0.727824	1.87548	1.38628e-05	0.000325727	0.000278391	2742	tags=66%, list=16%, signal=55%	Psmb8/Psmb9/Psmc2/Psmb2/Psmd12/Psmd11/Psme1/Psma2/Psmd8/Psmd13/Psmb10/Psmb5/Psma3/Psmc4/Psma5/Psmd6/Psmc5/Psma1/Psmc6/Psmb6/Psmd14/Psma4/Psmb7/Cdc16/Psmd4/Psmb1/Psmd2/Psmd3/Psmd7/Anapc11/Ube2c/Psma6/Psmd10/Ube2e1/Psmd9/Anapc4/Psmb3/Psma7
R-HSA-5610780.1	DEGRADATION OF GLI1 BY THE PROTEASOME	52	0.736556	1.87224	1.06501e-05	0.000272632	0.000233012	1795	tags=56%, list=11%, signal=50%	Psmb8/Psmb9/Psmc2/Psmb2/Psmd12/Psmd11/Psme1/Psma2/Psmd8/Psmd13/Psmb10/Psmb5/Psma3/Psmc4/Psma5/Psmd6/Psmc5/Psma1/Psmc6/Psmb6/Psmd14/Psma4/Cul1/Psmb7/Psmd4/Psmb1/Psmd2/Psmd3/Psmd7
174178	APC C:CDH1 MEDIATED DEGRADATION OF CDC20 AND OTHER APC C:CDH1 TARGETED PROTEINS IN LATE MITOSIS EARLY G1	66	0.709746	1.87213	6.71563e-06	0.000210681	0.000180064	2742	tags=59%, list=16%, signal=50%	Psmb8/Psmb9/Psmc2/Psmb2/Psmd12/Psmd11/Psme1/Psma2/Psmd8/Psmd13/Psmb10/Psmb5/Psma3/Psmc4/Psma5/Psmd6/Psmc5/Psma1/Psmc6/Psmb6/Psmd14/Psma4/Psmb7/Pttg1/Cdc16/Psmd4/Psmb1/Psmd2/Psmd3/Psmd7/Anapc11/Ube2c/Psma6/Psmd10/Ube2e1/Psmd9/Anapc4/Psmb3/Psma7
8939902	REGULATION OF RUNX2 EXPRESSION AND ACTIVITY	61	0.717379	1.87183	5.25691e-06	0.000188408	0.000161027	2252	tags=57%, list=13%, signal=50%	Psmb8/Psmb9/Psmc2/Psmb2/Psmd12/Psmd11/Psme1/Psma2/Stat1/Psmd8/Psmd13/Psmb10/Psmb5/Psma3/Psmc4/Psma5/Psmd6/Psmc5/Psma1/Psmc6/Psmb6/Psmd14/Psma4/Nr3c1/Cul1/Psmb7/Stub1/Psmd4/Psmb1/Psmd2/Psmd3/Psmd7/Bmp2/Psma6/Psmd10
69541	STABILIZATION OF P53	51	0.736397	1.86867	6.94236e-06	0.000210681	0.000180064	2806	tags=71%, list=16%, signal=59%	Psmb8/Psmb9/Psmc2/Psmb2/Psmd12/Psmd11/Psme1/Psma2/Psmd8/Psmd13/Psmb10/Psmb5/Psma3/Psmc4/Psma5/Psmd6/Psmc5/Psma1/Psmc6/Psmb6/Psmd14/Psma4/Psmb7/Psmd4/Psmb1/Mdm2/Psmd2/Psmd3/Psmd7/Cdkn2a/Psma6/Psmd10/Psmd9/Psmb3/Psma7/Phf20
9604323	NEGATIVE REGULATION OF NOTCH4 SIGNALING	48	0.743195	1.86285	2.9557e-05	0.000608807	0.000520332	2252	tags=67%, list=13%, signal=58%	Psmb8/Psmb9/Psmc2/Psmb2/Psmd12/Psmd11/Psme1/Psma2/Psmd8/Psmd13/Psmb10/Psmb5/Psma3/Psmc4/Psma5/Psmd6/Psmc5/Psma1/Psmc6/Psmb6/Psmd14/Psma4/Cul1/Psmb7/Psmd4/Psmb1/Psmd2/Psmd3/Psmd7/Akt1/Psma6/Psmd10
69615	G1 S DNA DAMAGE CHECKPOINTS	61	0.713345	1.86131	7.1716e-06	0.000210681	0.000180064	2806	tags=62%, list=16%, signal=52%	Psmb8/Psmb9/Psmc2/Psmb2/Psmd12/Psmd11/Psme1/Psma2/Psmd8/Psmd13/Psmb10/Psmb5/Psma3/Psmc4/Cdkn1a/Psma5/Psmd6/Cdkn1b/Psmc5/Psma1/Psmc6/Psmb6/Psmd14/Psma4/Psmb7/Psmd4/Psmb1/Mdm2/Psmd2/Psmd3/Psmd7/Cdkn2a/Psma6/Psmd10/Psmd9/Psmb3/Psma7/Phf20
R-HSA-179419.2	APC:CDC20 MEDIATED DEGRADATION OF CELL CYCLE PROTEINS PRIOR TO SATISFATION OF THE CELL CYCLE CHECKPOINT	65	0.708906	1.8608	8.31023e-06	0.000229107	0.000195812	2742	tags=60%, list=16%, signal=51%	Psmb8/Psmb9/Psmc2/Psmb2/Psmd12/Psmd11/Psme1/Psma2/Psmd8/Psmd13/Psmb10/Psmb5/Psma3/Psmc4/Psma5/Psmd6/Psmc5/Psma1/Psmc6/Psmb6/Psmd14/Psma4/Psmb7/Cdc16/Psmd4/Bub3/Psmb1/Psmd2/Psmd3/Psmd7/Anapc11/Ube2c/Psma6/Psmd10/Ube2e1/Psmd9/Anapc4/Psmb3/Psma7
69563	P53-DEPENDENT G1 DNA DAMAGE RESPONSE	59	0.718874	1.85948	1.24098e-05	0.000296512	0.000253422	2806	tags=64%, list=16%, signal=54%	Psmb8/Psmb9/Psmc2/Psmb2/Psmd12/Psmd11/Psme1/Psma2/Psmd8/Psmd13/Psmb10/Psmb5/Psma3/Psmc4/Cdkn1a/Psma5/Psmd6/Cdkn1b/Psmc5/Psma1/Psmc6/Psmb6/Psmd14/Psma4/Psmb7/Psmd4/Psmb1/Mdm2/Psmd2/Psmd3/Psmd7/Cdkn2a/Psma6/Psmd10/Psmd9/Psmb3/Psma7/Phf20
69580	P53-DEPENDENT G1 S DNA DAMAGE CHECKPOINT	59	0.718874	1.85948	1.24098e-05	0.000296512	0.000253422	2806	tags=64%, list=16%, signal=54%	Psmb8/Psmb9/Psmc2/Psmb2/Psmd12/Psmd11/Psme1/Psma2/Psmd8/Psmd13/Psmb10/Psmb5/Psma3/Psmc4/Cdkn1a/Psma5/Psmd6/Cdkn1b/Psmc5/Psma1/Psmc6/Psmb6/Psmd14/Psma4/Psmb7/Psmd4/Psmb1/Mdm2/Psmd2/Psmd3/Psmd7/Cdkn2a/Psma6/Psmd10/Psmd9/Psmb3/Psma7/Phf20
R-HSA-349425.2	AUTODEGRADATION OF THE E3 UBIQUITIN LIGASE COP1	46	0.748305	1.859	8.73422e-06	0.000233608	0.000199659	1795	tags=61%, list=11%, signal=55%	Psmb8/Psmb9/Psmc2/Psmb2/Psmd12/Psmd11/Psme1/Psma2/Psmd8/Psmd13/Psmb10/Psmb5/Psma3/Psmc4/Psma5/Psmd6/Psmc5/Psma1/Psmc6/Psmb6/Psmd14/Psma4/Psmb7/Psmd4/Psmb1/Psmd2/Psmd3/Psmd7
R-HSA-176408.4	REGULATION OF APC C ACTIVATORS BETWEEN G1 S AND EARLY ANAPHASE	70	0.694785	1.85827	9.29283e-06	0.000244893	0.000209304	2742	tags=57%, list=16%, signal=48%	Psmb8/Psmb9/Psmc2/Psmb2/Psmd12/Psmd11/Psme1/Psma2/Psmd8/Psmd13/Psmb10/Psmb5/Psma3/Psmc4/Psma5/Psmd6/Psmc5/Psma1/Psmc6/Psmb6/Psmd14/Psma4/Cul1/Psmb7/Cdc16/Psmd4/Bub3/Psmb1/Psmd2/Psmd3/Psmd7/Anapc11/Ube2c/Psma6/Psmd10/Ube2e1/Psmd9/Anapc4/Psmb3/Psma7
R-HSA-9762114.1	GSK3B AND BTRC:CUL1-MEDIATED-DEGRADATION OF NFE2L2	47	0.740654	1.85448	1.90472e-05	0.00042139	0.000360152	1795	tags=62%, list=11%, signal=55%	Psmb8/Psmb9/Psmc2/Psmb2/Psmd12/Psmd11/Psme1/Psma2/Psmd8/Psmd13/Psmb10/Psmb5/Psma3/Psmc4/Psma5/Psmd6/Psmc5/Psma1/Psmc6/Psmb6/Psmd14/Psma4/Cul1/Psmb7/Psmd4/Psmb1/Psmd2/Psmd3/Psmd7
R-HSA-69481.3	G2 M CHECKPOINTS	119	0.646504	1.85368	7.06073e-07	7.33356e-05	6.26781e-05	2785	tags=45%, list=16%, signal=38%	Psmb8/Psmb9/Psmc2/Ywhae/Psmb2/Psmd12/Psmd11/Psme1/Psma2/Psmd8/Psmd13/Psmb10/Psmb5/Psma3/Psmc4/Psma5/Ywhah/Psmd6/Psmc5/Rad50/Psma1/Psmc6/Psmb6/Rfc2/Psmd14/Psma4/Topbp1/Psmb7/Mcm4/Psmd4/Psmb1/Nsd2/Rfc5/Psmd2/Psmd3/Psmd7/Orc2/Rbbp8/Mcm6/Sfn/Wrn/Psma6/Psmd10/Rfc4/Ccnb2/Ube2v2/Mcm7/Psmd9/Mcm3/Psmb3/Orc6/Psma7/Orc3
R-HSA-174184.2	CDC20:PHOSPHO-APC C MEDIATED DEGRADATION OF CYCLIN A	64	0.709251	1.85322	1.08018e-05	0.000272632	0.000233012	2742	tags=61%, list=16%, signal=51%	Psmb8/Psmb9/Psmc2/Psmb2/Psmd12/Psmd11/Psme1/Psma2/Psmd8/Psmd13/Psmb10/Psmb5/Psma3/Psmc4/Psma5/Psmd6/Psmc5/Psma1/Psmc6/Psmb6/Psmd14/Psma4/Psmb7/Cdc16/Psmd4/Bub3/Psmb1/Psmd2/Psmd3/Psmd7/Anapc11/Ube2c/Psma6/Psmd10/Ube2e1/Psmd9/Anapc4/Psmb3/Psma7
162909	HOST INTERACTIONS OF HIV FACTORS	115	0.645036	1.8501	2.8362e-06	0.00014118	0.000120663	2782	tags=49%, list=16%, signal=41%	Psmb8/Slc25a4/Ran/Psmb9/Npm1/Psmc2/Eloc/B2m/Psmb2/Psip1/Psmd12/Psmd11/Psme1/Psma2/Slc25a5/Psmd8/Psmd13/Psmb10/Psmb5/Psma3/Psmc4/Ppia/Psma5/Psmd6/Psmc5/Psma1/Psmc6/Psmb6/Tpr/Psmd14/Psma4/Cul5/Psmb7/Rae1/Arf1/Psmd4/Psmb1/Pak2/Ap2m1/Psmd2/Psmd3/Cd8b1/Psmd7/Ranbp1/Ap1s1/Psma6/Psmd10/Nup43/Kpnb1/Psmd9/Atp6v1h/Cdk9/Hck/Psmb3/Psma7/Nup214
4641258	DEGRADATION OF DVL	50	0.730086	1.84684	3.59724e-05	0.000693145	0.000592414	1795	tags=58%, list=11%, signal=52%	Psmb8/Psmb9/Psmc2/Psmb2/Psmd12/Psmd11/Psme1/Psma2/Psmd8/Psmd13/Psmb10/Psmb5/Psma3/Psmc4/Psma5/Psmd6/Psmc5/Psma1/Psmc6/Psmb6/Psmd14/Psma4/Psmb7/Psmd4/Psmb1/Cul3/Psmd2/Psmd3/Psmd7
R-HSA-69017.2	CDK-MEDIATED PHOSPHORYLATION AND REMOVAL OF CDC6	64	0.705954	1.8446	1.39961e-05	0.000325727	0.000278391	2742	tags=59%, list=16%, signal=50%	Psmb8/Psmb9/Psmc2/Psmb2/Psmd12/Psmd11/Psme1/Psma2/Psmd8/Psmd13/Psmb10/Psmb5/Psma3/Psmc4/Psma5/Psmd6/Psmc5/Psma1/Psmc6/Psmb6/Psmd14/Psma4/Psmb7/Cdc16/Psmd4/Psmb1/Psmd2/Psmd3/Psmd7/Anapc11/Ube2c/Psma6/Psmd10/Ube2e1/Psmd9/Anapc4/Psmb3/Psma7
389960	FORMATION OF TUBULIN FOLDING INTERMEDIATES BY CCT TRIC	19	0.87477	1.84439	3.72227e-05	0.000709608	0.000606484	627	tags=53%, list=4%, signal=51%	Cct8/Cct2/Tubb2b/Tubb2a/Tubb4b/Tuba1a/Cct4/Cct7/Cct3/Cct5
1234176	OXYGEN-DEPENDENT PROLINE HYDROXYLATION OF HYPOXIA-INDUCIBLE FACTOR ALPHA	55	0.714901	1.84205	3.18882e-05	0.00063493	0.00054266	1795	tags=56%, list=11%, signal=51%	Psmb8/Psmb9/Psmc2/Eloc/Psmb2/Psmd12/Psmd11/Psme1/Psma2/Psmd8/Psmd13/Psmb10/Psmb5/Psma3/Psmc4/Psma5/Wtip/Psmd6/Psmc5/Psma1/Psmc6/Psmb6/Psmd14/Psma4/Psmb7/Ajuba/Psmd4/Psmb1/Psmd2/Psmd3/Psmd7
R-HSA-2871837.2	FCERI MEDIATED NF-KB ACTIVATION	70	0.685388	1.83314	2.05768e-05	0.000449679	0.000384329	1795	tags=44%, list=11%, signal=40%	Psmb8/Nfkbia/Psmb9/Psmc2/Psmb2/Psmd12/Psmd11/Psme1/Psma2/Psmd8/Psmd13/Psmb10/Psmb5/Psma3/Psmc4/Psma5/Psmd6/Psmc5/Psma1/Psmc6/Psmb6/Psmd14/Psma4/Bcl10/Cul1/Psmb7/Psmd4/Psmb1/Psmd2/Psmd3/Psmd7
R-HSA-1236974.4	ER-PHAGOSOME PATHWAY	78	0.670111	1.82457	3.38379e-05	0.000661632	0.000565481	1795	tags=47%, list=11%, signal=43%	Psmb8/Pdia3/Psmb9/Psmc2/Cd14/B2m/Psmb2/Psmd12/Psmd11/Psme1/Psma2/Psmd8/Psmd13/Psmb10/Psmb5/Psma3/Psmc4/Psma5/Psmd6/Psmc5/Vamp8/Psma1/Psmc6/Vamp3/Tap2/Psmb6/Tap1/Psmd14/Psma4/Psmb7/H2-M3/Psmd4/Psmb1/Tlr2/Psmd2/Psmd3/Psmd7
R-HSA-5668541.3	TNFR2 NON-CANONICAL NF-KB PATHWAY	90	0.662326	1.82365	1.67891e-05	0.000380836	0.000325491	2252	tags=41%, list=13%, signal=36%	Psmb8/Psmb9/Psmc2/Psmb2/Psmd12/Psmd11/Psme1/Psma2/Tnfrsf12a/Psmd8/Psmd13/Psmb10/Psmb5/Psma3/Psmc4/Psma5/Psmd6/Psmc5/Ube2m/Psma1/Birc2/Psmc6/Psmb6/Psmd14/Psma4/Cul1/Psmb7/Psmd4/Relb/Psmb1/Psmd2/Psmd3/Ltb/Psmd7/Traf2/Psma6/Psmd10
R-HSA-382556.4	ABC-FAMILY PROTEINS MEDIATED TRANSPORT	88	0.661841	1.81919	1.42508e-05	0.000327402	0.000279823	1795	tags=36%, list=11%, signal=33%	Psmb8/Psmb9/Psmc2/Psmb2/Psmd12/Psmd11/Psme1/Psma2/Psmd8/Eif2s1/Psmd13/Psmb10/Psmb5/Psma3/Psmc4/Psma5/Psmd6/Psmc5/Psma1/Psmc6/Psmb6/Psmd14/Psma4/Psmb7/Os9/Derl2/Erlec1/Psmd4/Psmb1/Psmd2/Psmd3/Psmd7
5658442	REGULATION OF RAS BY GAPS	61	0.696164	1.81648	2.63167e-05	0.000561423	0.000479835	1795	tags=49%, list=11%, signal=44%	Psmb8/Psmb9/Psmc2/Psmb2/Psmd12/Psmd11/Psme1/Psma2/Psmd8/Psmd13/Psmb10/Psmb5/Psma3/Psmc4/Psma5/Psmd6/Psmc5/Psma1/Psmc6/Psmb6/Hras/Psmd14/Psma4/Psmb7/Psmd4/Psmb1/Cul3/Psmd2/Psmd3/Psmd7
R-HSA-77289.5	MITOCHONDRIAL FATTY ACID BETA-OXIDATION	33	0.777325	1.80821	9.91005e-05	0.00164113	0.00140263	2543	tags=55%, list=15%, signal=47%	Decr1/Acadl/Hadh/Acaa2/Acads/Acadm/Eci1/Dbi/Ndufab1/Acbd6/Hadha/Acadvl/Echs1/Acot7/Acot13/Mcee/Acot9/Mecr
450531	REGULATION OF MRNA STABILITY BY PROTEINS THAT BIND AU-RICH ELEMENTS	77	0.664574	1.80742	7.40352e-05	0.00127568	0.0010903	2252	tags=53%, list=13%, signal=46%	Hspb1/Psmb8/Hspa8/Psmb9/Psmc2/Psmb2/Psmd12/Psmd11/Psme1/Psma2/Pabpc1/Psmd8/Anp32a/Psmd13/Psmb10/Psmb5/Psma3/Psmc4/Psma5/Psmd6/Psmc5/Psma1/Psmc6/Psmb6/Psmd14/Psma4/Exosc4/Psmb7/Mapkapk2/Exosc7/Psmd4/Psmb1/Psmd2/Psmd3/Elavl1/Psmd7/Exosc8/Akt1/Dcp2/Psma6/Psmd10
109581	APOPTOSIS	150	0.610131	1.8048	1.89393e-06	0.000117032	0.000100024	2747	tags=46%, list=16%, signal=39%	Vim/Psmb8/Psmb9/Psmc2/Cd14/Ywhae/Psmb2/Psmd12/Psmd11/Psme1/Psma2/Psmd8/Apip/Rock1/C1qbp/Psmd13/Psmb10/Psmb5/Psma3/Psmc4/Bax/Dynll1/Fnta/Psma5/Ywhah/Psmd6/Psmc5/Psma1/Birc2/Psmc6/Dapk3/Psmb6/Lmnb1/Psmd14/Psma4/Casp8/Bcap31/Diablo/Tfdp2/Psmb7/Psmd4/Dbnl/Psmb1/Pak2/Bak1/Psmd2/Psmd3/Tnfsf10/Psmd7/Aven/Opa1/Traf2/Bcl2/Akt1/Tradd/Sfn/Casp3/Cdkn2a/Psma6/Psmd10/Stk24/Ripk1/Oma1/Kpnb1/Psmd9/Psmb3/Apc/Psma…
R-HSA-5358346.1	HEDGEHOG LIGAND BIOGENESIS	57	0.700068	1.80479	7.23903e-05	0.00125945	0.00107642	1795	tags=54%, list=11%, signal=49%	Psmb8/Psmb9/Psmc2/Psmb2/Psmd12/Psmd11/Psme1/Psma2/Psmd8/Psmd13/Psmb10/Psmb5/Psma3/Psmc4/Psma5/Psmd6/Psmc5/Psma1/Psmc6/Psmb6/Psmd14/Psma4/Psmb7/Os9/Derl2/Erlec1/Psmd4/Psmb1/Psmd2/Psmd3/Psmd7
R-HSA-5632684.1	HEDGEHOG 'ON' STATE	77	0.662661	1.80221	8.24962e-05	0.00139465	0.00119198	2252	tags=45%, list=13%, signal=40%	Psmb8/Psmb9/Psmc2/Psmb2/Psmd12/Psmd11/Psme1/Psma2/Psmd8/Psmd13/Psmb10/Psmb5/Psma3/Psmc4/Psma5/Psmd6/Psmc5/Psma1/Psmc6/Psmb6/Psmd14/Psma4/Gas8/Psmb7/Psmd4/Psmb1/Kif3a/Cul3/Csnk1a1/Psmd2/Psmd3/Psmd7/Spop/Psma6/Psmd10
5619084	ABC TRANSPORTER DISORDERS	67	0.67883	1.79426	3.39677e-05	0.000661632	0.000565481	1795	tags=46%, list=11%, signal=42%	Psmb8/Psmb9/Psmc2/Psmb2/Psmd12/Psmd11/Psme1/Psma2/Psmd8/Psmd13/Psmb10/Psmb5/Psma3/Psmc4/Psma5/Psmd6/Psmc5/Psma1/Psmc6/Psmb6/Psmd14/Psma4/Psmb7/Os9/Derl2/Erlec1/Psmd4/Psmb1/Psmd2/Psmd3/Psmd7
R-HSA-162906.2	HIV INFECTION	205	0.582979	1.77924	1.01878e-06	8.49497e-05	7.26045e-05	3003	tags=43%, list=18%, signal=36%	Psmb8/Slc25a4/Ran/Psmb9/Npm1/Psmc2/Eloc/B2m/Psmb2/Psip1/Psmd12/Psmd11/Psme1/Psma2/Slc25a5/Psmd8/Psmd13/Psmb10/Psmb5/Psma3/Psmc4/Ppia/Psma5/Vta1/Psmd6/Psmc5/Taf12/Psma1/Polr2c/Psmc6/Psmb6/Tpr/Psmd14/Psma4/Cul5/Gtf2b/Taf11/Xrcc5/Polr2e/Taf15/Taf7/Psmb7/Supt16/Chmp4c/Vps28/Polr2g/Rae1/Arf1/Psmd4/Tsg101/Chmp5/Psmb1/Pak2/Nelfcd/Ssrp1/Ap2m1/Psmd2/Nelfe/Psmd3/Chmp6/Eloa/Cd8b1/Psmd7/Gtf2f1/Ncbp2/Ranbp1/P…
R-HSA-8941858.1	REGULATION OF RUNX3 EXPRESSION AND ACTIVITY	51	0.699867	1.77597	8.01947e-05	0.00136866	0.00116976	2252	tags=63%, list=13%, signal=55%	Psmb8/Psmb9/Psmc2/Psmb2/Psmd12/Psmd11/Psme1/Psma2/Psmd8/Psmd13/Psmb10/Psmb5/Psma3/Psmc4/Psma5/Psmd6/Psmc5/Psma1/Psmc6/Psmb6/Psmd14/Psma4/Psmb7/Psmd4/Psmb1/Mdm2/Psmd2/Psmd3/Psmd7/Cdkn2a/Psma6/Psmd10
R-HSA-5607764.1	CLEC7A (DECTIN-1) SIGNALING	87	0.644191	1.77132	2.76107e-05	0.000582098	0.000497505	1795	tags=40%, list=11%, signal=36%	Psmb8/Nfkbia/Psmb9/Psmc2/Psmb2/Il1b/Psmd12/Psmd11/Psme1/Psma2/Psmd8/Psmd13/Psmb10/Psmb5/Psma3/Psmc4/Psma5/Psmd6/Psmc5/Ube2m/Psma1/Psmc6/Psmb6/Psmd14/Psma4/Casp8/Bcl10/Cul1/Psmb7/Psmd4/Relb/Psmb1/Psmd2/Psmd3/Psmd7
1236978	CROSS-PRESENTATION OF SOLUBLE EXOGENOUS ANTIGENS (ENDOSOMES)	46	0.711538	1.76766	0.000131494	0.00210391	0.00179816	2742	tags=74%, list=16%, signal=62%	Psmb8/Psmb9/Psmc2/Psmb2/Psmd12/Psmd11/Psme1/Psma2/Psmd8/Psmd13/Psmb10/Psmb5/Psma3/Psmc4/Psma5/Psmd6/Psmc5/Psma1/Psmc6/Psmb6/Psmd14/Psma4/Psmb7/Psmd4/Psmb1/Psmd2/Psmd3/Psmd7/Psma6/Psmd10/Fcgr1/Psmd9/Psmb3/Psma7
R-HSA-983705.1	B CELL ACTIVATION	100	0.626477	1.75871	6.23776e-05	0.00111781	0.000955362	1795	tags=35%, list=11%, signal=32%	Psmb8/Nfkbia/Psmb9/Psmc2/Psmb2/Psmd12/Psmd11/Psme1/Psma2/Psmd8/Psmd13/Psmb10/Psmb5/Psma3/Psmc4/Ppia/Psma5/Psmd6/Psmc5/Psma1/Psmc6/Psmb6/Hras/Psmd14/Psma4/Bcl10/Cul1/Nfkbie/Psmb7/Psmd4/Psmb1/Nck1/Psmd2/Psmd3/Psmd7
R-HSA-5610787.1	HEDGEHOG 'OFF' STATE	89	0.636994	1.75521	6.90337e-05	0.00122484	0.00104684	1955	tags=40%, list=11%, signal=36%	Psmb8/Psmb9/Psmc2/Psmb2/Psmd12/Psmd11/Psme1/Psma2/Psmd8/Ift57/Psmd13/Psmb10/Psmb5/Psma3/Psmc4/Psma5/Psmd6/Psmc5/Psma1/Psmc6/Psmb6/Psmd14/Psma4/Cul1/Ofd1/Psmb7/Psmd4/Psmb1/Kif3a/Csnk1a1/Psmd2/Psmd3/Psmd7/Ift122/Ift52/Rpgrip1l
1234174	CELLULAR RESPONSE TO HYPOXIA	62	0.66791	1.74693	0.00036334	0.00533692	0.00456134	1795	tags=52%, list=11%, signal=46%	Psmb8/Psmb9/Psmc2/Eloc/Psmb2/Psmd12/Psmd11/Psme1/Psma2/Psmd8/Psmd13/Psmb10/Psmb5/Psma3/Psmc4/Psma5/Wtip/Psmd6/Psmc5/Psma1/Psmc6/Psmb6/Psmd14/Psma4/Cited2/Psmb7/Ajuba/Psmd4/Psmb1/Psmd2/Psmd3/Psmd7
5687128	MAPK6 MAPK4 SIGNALING	78	0.640661	1.74438	0.00023378	0.00352045	0.00300884	1795	tags=42%, list=11%, signal=38%	Jun/Hspb1/Psmb8/Psmb9/Cdc42ep3/Psmc2/Psmb2/Psmd12/Psmd11/Psme1/Psma2/Psmd8/Cdc14a/Psmd13/Psmb10/Psmb5/Psma3/Psmc4/Psma5/Psmd6/Psmc5/Psma1/Psmc6/Psmb6/Psmd14/Psma4/Psmb7/Psmd4/Psmb1/Pak2/Psmd2/Psmd3/Psmd7
9759194	NUCLEAR EVENTS MEDIATED BY NFE2L2	72	0.642912	1.73311	0.00021623	0.00328376	0.00280655	2252	tags=51%, list=13%, signal=45%	Psmb8/Psmb9/Taldo1/Psmc2/Psmb2/Tkt/Psmd12/Psmd11/Psme1/Psma2/Psmd8/Gclm/Psmd13/Psmb10/Psmb5/Psma3/Psmc4/Psma5/Psmd6/Psmc5/Psma1/Psmc6/Psmb6/Sqstm1/Psmd14/Psma4/Cul1/Psmb7/Psmd4/Psmb1/Psmd2/Psmd3/Psmd7/Txnrd1/Cdkn2a/Psma6/Psmd10
R-HSA-8939236.1	RUNX1 REGULATES TRANSCRIPTION OF GENES INVOLVED IN DIFFERENTIATION OF HSCS	63	0.659987	1.72782	0.000378326	0.00551187	0.00471086	1795	tags=44%, list=11%, signal=40%	Psmb8/Psmb9/Psmc2/Psmb2/Psmd12/Psmd11/Psme1/Psma2/Psmd8/Psmd13/Psmb10/Psmb5/Psma3/Psmc4/Psma5/Psmd6/Psmc5/Psma1/Psmc6/Psmb6/Psmd14/Psma4/Psmb7/Psmd4/Psmb1/Psmd2/Psmd3/Psmd7
R-HSA-69278.4	CELL CYCLE, MITOTIC	445	0.534696	1.72494	2.02545e-09	1.8148e-06	1.55107e-06	3780	tags=44%, list=22%, signal=35%	Psmb8/Phlda1/Ran/Tubb2b/Hsp90ab1/Psmb9/Tubb2a/Tubb4b/Tuba1a/Nudc/Psmc2/Cdkn2b/Ywhae/Psmb2/Psmd12/Psmd11/Psme1/Psma2/Ccnd1/Psmd8/Pafah1b1/Cdc14a/Cdk4/Psmd13/Psmb10/Psmb5/Psma3/Psmc4/Ensa/Cdkn1a/Dynll1/Psma5/Psmd6/Smc1a/Ube2i/Smc4/Top2a/Dctn3/Cdkn1b/Psmc5/Wapl/Ppp2ca/Dctn2/Esco1/Psma1/Pcm1/Psmc6/Psmb6/Tubb5/Tpr/Rfc2/Ppp1cc/Rab2a/Lmnb1/Psmd14/Psma4/Akap9/Rbbp4/Cep57/Tfdp2/Rfc1/Birc5/Cul1/Ofd1/Psmb7/…
1236975	ANTIGEN PROCESSING-CROSS PRESENTATION	92	0.621661	1.72416	0.000173788	0.00270807	0.00231452	1648	tags=43%, list=10%, signal=39%	Ctsl/Psmb8/Ctss/Pdia3/Psmb9/Psmc2/Cd14/B2m/Psmb2/Psmd12/Psmd11/Psme1/Psma2/Psmd8/Psmd13/Psmb10/Psmb5/Psma3/Psmc4/Psma5/Psmd6/Psmc5/Vamp8/Psma1/Psmc6/Vamp3/Tap2/Psmb6/Tap1/Psmd14/Psma4/Psmb7/H2-M3/Ncf2/Psmd4/Psmb1/Tlr2/Cybb/Psmd2/Psmd3
5357801	PROGRAMMED CELL DEATH	177	0.571123	1.7174	2.47218e-05	0.000533753	0.000456185	2747	tags=42%, list=16%, signal=36%	Vim/Psmb8/Irf1/Psmb9/Psmc2/Cd14/Ywhae/Psmb2/Il1b/Psmd12/Psmd11/Psme1/Psma2/Psmd8/Apip/Rock1/C1qbp/Psmd13/Psmb10/Psmb5/Psma3/Psmc4/Bax/Dynll1/Fnta/Psma5/Ywhah/Psmd6/Psmc5/Psma1/Birc2/Psmc6/Dapk3/Psmb6/Lmnb1/Psmd14/Psma4/Casp8/Bcap31/Diablo/Tfdp2/Psmb7/Stub1/Chmp4c/Psmd4/Dbnl/Psmb1/Pak2/Bak1/Psmd2/Psmd3/Chmp6/Cdc37/Tnfsf10/Psmd7/Aven/Opa1/Traf2/Bcl2/Akt1/Tradd/Sfn/Casp3/Cdkn2a/Psma6/Psmd10/Stk24/Ri…
195253	DEGRADATION OF BETA-CATENIN BY THE DESTRUCTION COMPLEX	75	0.632472	1.71577	0.000187695	0.00289956	0.00247818	2742	tags=52%, list=16%, signal=44%	Psmb8/Psmb9/Psmc2/Psmb2/Psmd12/Psmd11/Psme1/Psma2/Psmd8/Psmd13/Psmb10/Psmb5/Psma3/Psmc4/Psma5/Psmd6/Psmc5/Ppp2ca/Psma1/Psmc6/Psmb6/Psmd14/Psma4/Cul1/Psmb7/Psmd4/Psmb1/Ppp2r5a/Csnk1a1/Psmd2/Psmd3/Psmd7/Psma6/Psmd10/Ctbp2/Psmd9/Psmb3/Apc/Psma7
5621481	C-TYPE LECTIN RECEPTORS (CLRS)	112	0.600495	1.70927	0.000135998	0.0021567	0.00184328	1832	tags=35%, list=11%, signal=31%	Psmb8/Nfkbia/Fcer1g/Psmb9/Psmc2/Psmb2/Il1b/Psmd12/Psmd11/Psme1/Psma2/Psmd8/Psmd13/Psmb10/Psmb5/Psma3/Psmc4/Psma5/Psmd6/Psmc5/Ube2m/Psma1/Psmc6/Psmb6/Hras/Psmd14/Psma4/Casp8/Bcl10/Cul1/Psmb7/Psmd4/Relb/Psmb1/Pak2/Psmd2/Psmd3/Psmd7/Icam2
R-HSA-9020702.2	INTERLEUKIN-1 SIGNALING	103	0.606662	1.70914	0.000105651	0.00172115	0.00147102	1801	tags=35%, list=11%, signal=31%	Psmb8/Nfkbia/Psmb9/Psmc2/Psmb2/Il1b/Psmd12/Psmd11/Psme1/Psma2/Psmd8/Psmd13/Psmb10/Psmb5/Psma3/Psmc4/Psma5/Psmd6/N4bp1/Psmc5/Psma1/Psmc6/Psmb6/Sqstm1/Psmd14/Psma4/Casp8/Cul1/Psmb7/Psmd4/Psmb1/Psmd2/Psmd3/Tifa/Psmd7/Usp14
9013694	SIGNALING BY NOTCH4	70	0.638709	1.70829	0.000384164	0.0055518	0.00474499	2252	tags=49%, list=13%, signal=42%	Psmb8/Psmb9/Psmc2/Psmb2/Hes1/Psmd12/Psmd11/Psme1/Psma2/Psmd8/Psmd13/Psmb10/Psmb5/Psma3/Psmc4/Psma5/Psmd6/Psmc5/Psma1/Psmc6/Psmb6/Psmd14/Psma4/Jag1/Cul1/Psmb7/Psmd4/Psmb1/Psmd2/Psmd3/Psmd7/Akt1/Psma6/Psmd10
6807070	PTEN REGULATION	126	0.590649	1.7068	0.000117011	0.00188904	0.00161451	2884	tags=50%, list=17%, signal=42%	Jun/Psmb8/Psmb9/Psmc2/Nedd4/Psmb2/Rraga/Psmd12/Psmd11/Psme1/Psma2/Psmd8/Psmd13/Psmb10/Psmb5/Psma3/Psmc4/Kdm1a/Psma5/Psmd6/Psmc5/Psma1/Psmc6/Psmb6/Trim27/Mkrn1/Psmd14/Psma4/Rest/Rbbp4/Hdac2/Lamtor4/Psmb7/Suz12/Rbbp7/Stub1/Tnks2/Lamtor5/Psmd4/Psmb1/Hdac3/Psmd2/Psmd3/Ring1/Rnf146/Rragc/Psmd7/Csnk2b/Akt1/Mbd3/Tnks/Psma6/Psmd10/Cbx4/Csnk2a2/Psmd9/Mta3/Chd4/Psmb3/Psma7/Phc2/Chd3/Hdac1
5620922	BBSOME-MEDIATED CARGO-TARGETING TO CILIUM	20	0.801231	1.70673	0.000921453	0.0120529	0.0103013	2429	tags=55%, list=14%, signal=47%	Cct8/Cct2/Cct4/Rab3ip/Cct3/Cct5/Arl6/Lztfl1/Tcp1/Bbs4/Ttc8
R-HSA-166663.2	INITIAL TRIGGERING OF COMPLEMENT	9	0.956006	1.70453	2.8248e-05	0.000588609	0.00050307	345	tags=44%, list=2%, signal=44%	C1qb/C1qa/C1qc/C3
R-HSA-2454202.3	FC EPSILON RECEPTOR (FCERI) SIGNALING	117	0.590661	1.69633	0.000204685	0.003135	0.00267941	1648	tags=30%, list=10%, signal=27%	Jun/Psmb8/Nfkbia/Fos/Fcer1g/Psmb9/Psmc2/Psmb2/Psmd12/Psmd11/Psme1/Psma2/Psmd8/Psmd13/Psmb10/Psmb5/Psma3/Psmc4/Psma5/Psmd6/Psmc5/Psma1/Psmc6/Psmb6/Hras/Psmd14/Psma4/Bcl10/Cul1/Psmb7/Psmd4/Psmb1/Pak2/Psmd2/Psmd3
5689880	UB-SPECIFIC PROCESSING PROTEASES	149	0.573597	1.69588	9.47635e-05	0.00158707	0.00135643	2742	tags=42%, list=16%, signal=35%	Psmb8/Nfkbia/Vdac1/Vdac2/Psmb9/Vdac3/Psmc2/Psmb2/Psmd12/Psmd11/Psme1/Psma2/Psmd8/Snx3/Psmd13/Psmb10/Psmb5/Psma3/Psmc4/Psma5/Psmd6/Psmc5/Psma1/Birc2/Psmc6/Psmb6/Psmd14/Psma4/Suds3/Polb/Cyld/Mat2b/Psmb7/Rce1/Tnks2/Psmd4/Psmb1/Ruvbl1/Mdm2/Psmd2/Psmd3/Keap1/Tada3/Rnf146/Psmd7/Usp14/Usp25/Traf2/Smad4/Tnks/Smad7/Psma6/Psmd10/Smad2/Ripk1/Usp18/Psmd9/Ifih1/Fkbp8/Usp8/Psmb3/Psma7
9755511	KEAP1-NFE2L2 PATHWAY	97	0.606995	1.69471	0.000248928	0.00371733	0.00317711	2252	tags=43%, list=13%, signal=38%	Psmb8/Psmb9/Taldo1/Psmc2/Psmb2/Tkt/Psmd12/Psmd11/Psme1/Psma2/Psmd8/Gclm/Psmd13/Psmb10/Psmb5/Psma3/Psmc4/Cdkn1a/Psma5/Psmd6/Psmc5/Psma1/Psmc6/Psmb6/Sqstm1/Psmd14/Psma4/Cul1/Psmb7/Psmd4/Psmb1/Cul3/Psmd2/Psmd3/Keap1/Psmd7/Csnk2b/Txnrd1/Akt1/Cdkn2a/Psma6/Psmd10
R-HSA-909733.7	INTERFERON ALPHA BETA SIGNALING	47	0.676746	1.69447	0.000898976	0.0118453	0.0101239	1645	tags=38%, list=10%, signal=35%	Socs3/Psmb8/Ifi27/Irf1/Bst2/Isg15/Socs1/Stat1/Rsad2/Irf7/Ifit2/H2-M3/Ifit3b/Gbp2/Ip6k2/Ifi35/Ptpn11/Irf9
R-HSA-8951664.5	NEDDYLATION	215	0.554521	1.69411	1.15422e-05	0.000287273	0.000245526	2935	tags=36%, list=17%, signal=30%	Socs3/Psmb8/Psmb9/Psmc2/Rnf7/Eloc/Psmb2/Psmd12/Psmd11/Psme1/Psma2/Psmd8/Btbd1/Cish/Psmd13/Psmb10/Psmb5/Psma3/Psmc4/Fbxo9/Commd3/Cdkn1a/Psma5/Psmd6/Psmc5/Cops6/Ube2m/Socs2/Psma1/Commd2/Psmc6/Psmb6/Fbxo22/Sqstm1/Cops4/Psmd14/Psma4/Cul5/Cul4b/Uchl3/Fbxo6/Spsb2/Birc5/Cul1/Psmb7/Fbxw2/Rbbp7/Cops2/Nae1/Commd7/Psmd4/Psmb1/Cul3/Psmd2/Psmd3/Keap1/Dcaf8/Psmd7/Dcun1d5/Fem1c/Wsb2/Cops8/Psma6/Psmd10/Fbxo4/Cop…
R-HSA-5617833.3	CILIUM ASSEMBLY	165	0.561908	1.6716	9.98229e-05	0.00164113	0.00140263	3531	tags=44%, list=21%, signal=35%	Cct8/Cct2/Tubb4b/Tuba1a/Cct4/Ift43/Ywhae/Pafah1b1/Rab3ip/Ift57/Cct3/Ift74/Dynll1/Dync2li1/Cct5/Dctn3/Arl3/Dctn2/Pcm1/Exoc3/Tubb5/Arl6/Akap9/Cep57/Ift22/Ofd1/B9d1/Rab8a/Cetn2/Lztfl1/Pde6d/Kif3a/Arl13b/Cep164/Cep70/Cdk5rap2/Trip11/Cluap1/Ift81/Cep83/Csnk1e/Hspb11/Sdccag8/Ift122/Ift52/Ckap5/Rpgrip1l/Tcp1/Rab11a/Exoc7/Cep162/Ssna1/Ift27/Bbs4/Ttc8/Actr1a/Kifap3/Haus1/Kif3b/Cep63/Exoc6/Plk4/Haus6/Exoc2…
68882	MITOTIC ANAPHASE	202	0.541188	1.65138	3.01003e-05	0.000612952	0.000523876	3839	tags=48%, list=23%, signal=38%	Psmb8/Ran/Tubb2b/Psmb9/Tubb2a/Tubb4b/Tuba1a/Nudc/Psmc2/Psmb2/Psmd12/Psmd11/Psme1/Psma2/Psmd8/Pafah1b1/Psmd13/Psmb10/Psmb5/Psma3/Psmc4/Dynll1/Psma5/Psmd6/Smc1a/Ube2i/Psmc5/Wapl/Ppp2ca/Psma1/Psmc6/Psmb6/Ppp1cc/Lmnb1/Psmd14/Psma4/Birc5/Psmb7/Spc24/Pttg1/Smc3/Cdc16/Chmp4c/Psmd4/Bub3/Psmb1/Stag2/Cenpf/Ppp2r5a/Kif2a/Psmd2/Psmd3/Chmp6/Psmd7/Cenpm/Anapc11/Ckap5/Ube2c/Cenpe/Sirt2/Psma6/Psmd10/Nup43/Ccnb2/…
5620912	ANCHORING OF THE BASAL BODY TO THE PLASMA MEMBRANE	87	0.599554	1.64858	0.000779218	0.0104989	0.00897318	3619	tags=46%, list=21%, signal=36%	Tubb4b/Tuba1a/Ywhae/Pafah1b1/Rab3ip/Dynll1/Dctn3/Dctn2/Pcm1/Tubb5/Akap9/Cep57/Ofd1/B9d1/Rab8a/Cetn2/Cep164/Cep70/Cdk5rap2/Cep83/Csnk1e/Sdccag8/Ckap5/Rpgrip1l/Rab11a/Cep162/Ssna1/Actr1a/Haus1/Cep63/Plk4/Haus6/Nphp1/Haus3/Cep89/Haus7/Cep250/Ahi1/Cenpj/Cdk1
R-HSA-2555396.2	MITOTIC METAPHASE AND ANAPHASE	203	0.539633	1.64601	3.13366e-05	0.000630958	0.000539264	3839	tags=48%, list=23%, signal=37%	Psmb8/Ran/Tubb2b/Psmb9/Tubb2a/Tubb4b/Tuba1a/Nudc/Psmc2/Psmb2/Psmd12/Psmd11/Psme1/Psma2/Psmd8/Pafah1b1/Psmd13/Psmb10/Psmb5/Psma3/Psmc4/Dynll1/Psma5/Psmd6/Smc1a/Ube2i/Psmc5/Wapl/Ppp2ca/Psma1/Psmc6/Psmb6/Ppp1cc/Lmnb1/Psmd14/Psma4/Birc5/Psmb7/Spc24/Pttg1/Smc3/Cdc16/Chmp4c/Psmd4/Bub3/Psmb1/Stag2/Cenpf/Ppp2r5a/Kif2a/Psmd2/Psmd3/Chmp6/Psmd7/Cenpm/Anapc11/Ckap5/Ube2c/Cenpe/Sirt2/Psma6/Psmd10/Nup43/Ccnb2/…
8949215	MITOCHONDRIAL CALCIUM ION TRANSPORT	21	0.767913	1.64528	0.00258977	0.0301355	0.0257561	1594	tags=43%, list=9%, signal=39%	Vdac1/Vdac2/Vdac3/Phb2/Micu2/Pmpcb/Stoml2/Parl/Afg3l2
R-HSA-5358351.3	SIGNALING BY HEDGEHOG	122	0.569485	1.64102	0.000533721	0.00753092	0.0064365	1955	tags=34%, list=11%, signal=31%	Psmb8/Psmb9/Psmc2/Psmb2/Psmd12/Psmd11/Psme1/Psma2/Psmd8/Ift57/Psmd13/Psmb10/Psmb5/Psma3/Psmc4/Psma5/Psmd6/Psmc5/Psma1/Psmc6/Psmb6/Psmd14/Psma4/Gas8/Cul1/Ofd1/Psmb7/Os9/Derl2/Erlec1/Psmd4/Psmb1/Kif3a/Cul3/Csnk1a1/Psmd2/Psmd3/Psmd7/Ift122/Ift52/Spop/Rpgrip1l
R-HSA-1268020.3	MITOCHONDRIAL PROTEIN IMPORT	50	0.645915	1.63392	0.0019786	0.0246226	0.0210443	2063	tags=48%, list=12%, signal=42%	Vdac1/Slc25a4/Hspd1/Grpel1/Slc25a5/Tomm22/Chchd7/Hspa9/Chchd3/Samm50/Tomm40/Ndufb8/Pmpcb/Mtx2/Cyc1/Cox19/Timm8b/Timm50/Coa6/Aco2/Timm21/Timm22/Gfer/Chchd4
913531	INTERFERON SIGNALING	140	0.556095	1.63252	0.000423199	0.00601883	0.00514415	2580	tags=35%, list=15%, signal=30%	H2-Eb1/H2-Aa/Socs3/Psmb8/Ifi27/Irf1/Bst2/Vcam1/Ifngr2/Nedd4/B2m/Isg15/Eif4g2/Socs1/Eif4a1/Stat1/Rsad2/Trim35/Ifngr1/Icam1/Irf7/Tpr/Eif2ak2/Ifit2/Kpna4/Ncam1/Gbp7/H2-M3/Pin1/Ifit3b/Kpna3/Rae1/Gbp2/Ip6k2/Ifi35/Ptpn11/Irf9/Gbp9/Ifng/Eif4a3/Gbp4/Smad7/Irf3/Nup43/Eif4e/Ube2e1/Usp18/Fcgr1/Kpnb1
69620	CELL CYCLE CHECKPOINTS	233	0.528072	1.62816	5.23414e-05	0.000966967	0.000826443	4098	tags=48%, list=24%, signal=37%	Psmb8/Psmb9/Nudc/Psmc2/Ywhae/Psmb2/Psmd12/Psmd11/Psme1/Psma2/Psmd8/Pafah1b1/Psmd13/Psmb10/Psmb5/Psma3/Psmc4/Cdkn1a/Dynll1/Psma5/Ywhah/Psmd6/Cdkn1b/Psmc5/Rad50/Ppp2ca/Psma1/Psmc6/Psmb6/Rfc2/Ppp1cc/Psmd14/Psma4/Birc5/Topbp1/Psmb7/Mcm4/Spc24/Cdc16/Psmd4/Bub3/Psmb1/Nsd2/Mdm2/Rfc5/Cenpf/Ppp2r5a/Kif2a/Psmd2/Psmd3/Psmd7/Cenpm/Anapc11/Orc2/Ckap5/Ube2c/Rbbp8/Cenpe/Mcm6/Sfn/Wrn/Cdkn2a/Psma6/Psmd10/Rfc4/Nup…
R-HSA-68886.3	M PHASE	312	0.517455	1.62531	2.8165e-06	0.00014118	0.000120663	3777	tags=44%, list=22%, signal=35%	Psmb8/Ran/Tubb2b/Psmb9/Tubb2a/Tubb4b/Tuba1a/Nudc/Psmc2/Ywhae/Psmb2/Psmd12/Psmd11/Psme1/Psma2/Psmd8/Pafah1b1/Psmd13/Psmb10/Psmb5/Psma3/Psmc4/Ensa/Dynll1/Psma5/Psmd6/Smc1a/Ube2i/Smc4/Dctn3/Psmc5/Wapl/Ppp2ca/Dctn2/Psma1/Pcm1/Psmc6/Psmb6/Tubb5/Tpr/Ppp1cc/Rab2a/Lmnb1/Psmd14/Psma4/Akap9/Cep57/Birc5/Ofd1/Psmb7/Spc24/Pttg1/Smc3/Cdc16/Chmp4c/Cetn2/Smc2/Rae1/Eml4/Psmd4/Bub3/Psmb1/Cep164/Cep70/Stag2/Cdk5rap…
R-HSA-877300.5	INTERFERON GAMMA SIGNALING	64	0.621399	1.62367	0.00223397	0.0266885	0.02281	2295	tags=36%, list=13%, signal=31%	H2-Eb1/H2-Aa/Socs3/Irf1/Vcam1/Ifngr2/B2m/Socs1/Trim35/Ifngr1/Icam1/Irf7/Ncam1/Gbp7/H2-M3/Gbp2/Ptpn11/Irf9/Gbp9/Ifng/Gbp4/Smad7/Irf3
202433	GENERATION OF SECOND MESSENGER MOLECULES	23	0.74335	1.62165	0.00413924	0.0444886	0.0380233	2746	tags=48%, list=16%, signal=40%	H2-Eb1/H2-Aa/Fyb/Vasp/Cd3g/Pak2/Nck1/Cd3d/Evl/Lat/Pak3
983168	ANTIGEN PROCESSING: UBIQUITINATION & PROTEASOME DEGRADATION	270	0.521175	1.61773	1.07479e-05	0.000272632	0.000233012	3117	tags=32%, list=18%, signal=26%	Socs3/Psmb8/Psmb9/Psmc2/Rnf7/Nedd4/Eloc/Psmb2/Blmh/Ube2h/Socs1/Psmd12/Psmd11/Psme1/Psma2/Ube2j2/Psmd8/Btbd1/Ube2e3/Psmd13/Psmb10/Psmb5/Ube2e2/Psma3/Psmc4/Fbxo9/Ube2q1/Psma5/Psmd6/Psmc5/Ube2m/Psma1/Psmc6/Hectd1/Psmb6/Fbxo22/Rnf6/Mkrn1/Psmd14/Psma4/Cul5/Fbxo6/Spsb2/Cul1/Psmb7/Fbxw2/Stub1/Cdc16/Psmd4/Psmb1/Cul3/Rbck1/Psmd2/Psmd3/Keap1/Trim37/Rnf115/Psmd7/Rnf138/Pja1/Ube2a/Anapc11/Ube2c/Pja2/Psma6/Ps…
R-HSA-9609507.2	PROTEIN LOCALIZATION	129	0.560174	1.61488	0.000735878	0.0099901	0.0085383	3532	tags=47%, list=21%, signal=38%	Vdac1/Slc25a4/Ech1/Hspd1/Grpel1/Slc25a5/Scp2/Tomm22/Chchd7/Prnp/Hspa9/Vapa/Chchd3/Samm50/Tomm40/Ndufb8/Pmpcb/Fis1/Mtx2/Hsd17b4/Pex7/Pex2/Lonp2/Cyc1/Nudt19/Cox19/Pex13/Acaa1a/Timm8b/Timm50/Coa6/Ddo/Zfand6/Aco2/Timm21/Phyh/Slc25a17/Timm22/Gfer/Chchd4/Ephx2/Coq2/Agps/Timm8a1/Atad1/Dhrs4/Pex11b/Emd/Fxn/Pex6/Mtx1/Pex16/Timm9/Acot8/Pmpca/Sgta/Dnajc19/Abcd3/Slc25a13/Paox/Cmc2
R-HSA-1852241.5	ORGANELLE BIOGENESIS AND MAINTENANCE	235	0.523351	1.6137	7.13603e-05	0.0012537	0.00107151	3656	tags=43%, list=21%, signal=34%	Cct8/Cct2/Atp5c1/Tubb4b/Tuba1a/Cct4/Ift43/Ywhae/Immt/Pafah1b1/Rab3ip/Ift57/Cct3/Ift74/Dynll1/Hspa9/Dync2li1/Idh2/Chchd3/Samm50/Cct5/Dctn3/Arl3/Chchd6/Dctn2/Pcm1/Exoc3/Tubb5/Arl6/Chd9/Akap9/Mtx2/Glud1/Cep57/Ift22/Ofd1/B9d1/Rab8a/Cetn2/Lztfl1/Pde6d/Atp5g3/Ncor1/Kif3a/Hdac3/Arl13b/Cep164/Ssbp1/Cep70/Cdk5rap2/Trip11/Cluap1/Sod2/Ift81/Cep83/Csnk1e/Hspb11/Sdccag8/Ift122/Ift52/Ckap5/Rpgrip1l/Apoo/Tcp1/R…
389948	PD-1 SIGNALING	13	0.822249	1.61354	0.00387437	0.042078	0.0359631	2347	tags=46%, list=14%, signal=40%	H2-Eb1/H2-Aa/Cd3g/Ptpn11/Cd3d/Csk
R-HSA-9706574.2	RHOBTB GTPASE CYCLE	32	0.694698	1.61046	0.00468158	0.0489615	0.0418462	1880	tags=47%, list=11%, signal=42%	Vim/Actg1/Cct2/Hsp90ab1/Txnl1/Myo6/Tmod3/Rock1/Cct7/Rnf20/Cops4/Cops2/Cul3/Cdc37/Ddx39b
R-HSA-5666185.1	RHO GTPASES ACTIVATE RHOTEKIN AND RHOPHILINS	7	0.944868	1.60895	0.000606325	0.00842275	0.00719872	280	tags=43%, list=2%, signal=42%	Rhoc/Rhob/Rhoa
389957	PREFOLDIN MEDIATED TRANSFER OF SUBSTRATE TO CCT TRIC	24	0.727569	1.6003	0.00469943	0.0489615	0.0418462	1988	tags=54%, list=12%, signal=48%	Cct8/Cct2/Tubb2b/Tubb2a/Tubb4b/Tuba1a/Cct4/Cct7/Cct3/Cct5/Pfdn6/Pfdn1/Tcp1
R-HSA-8978868.5	FATTY ACID METABOLISM	140	0.544147	1.59745	0.00069475	0.00950375	0.00812263	2828	tags=35%, list=17%, signal=29%	Mid1ip1/Decr1/Acadl/Hadh/Scp2/Acaa2/Acads/Acadm/Eci1/Dbi/Pon2/Hsd17b4/Hacd1/Hacd3/Mapkapk2/Ndufab1/Acbd6/Hadha/Ptgr1/Ptgr2/Nudt19/Acaa1a/Tecr/Cbr1/Acadvl/Cyp4b1/Phyh/Slc25a17/Echs1/Ptges2/Cbr4/Cyp2j6/Acot7/Lta4h/Ppt2/Ephx2/Acsl5/Gpx4/Acot13/Ptgis/Mcee/Acot9/Cyp1b1/Mecr/Hsd17b12/Elovl7/Hpgd/Hacd4/Acsl1
R-HSA-446652.7	INTERLEUKIN-1 FAMILY SIGNALING	132	0.546885	1.58801	0.00065969	0.00909358	0.00777206	1801	tags=30%, list=11%, signal=27%	Psmb8/Nfkbia/Ptpn13/Psmb9/Psmc2/Psmb2/Il1b/Psmd12/Psmd11/Psme1/Psma2/Psmd8/Psmd13/Psmb10/Psmb5/Psma3/Psmc4/Psma5/Psmd6/N4bp1/Psmc5/Psma1/Psmc6/Psmb6/Sqstm1/Psmd14/Psma4/Casp8/Cul1/Psmb7/Psmd4/Psmb1/Ptpn2/Ptpn11/Psmd2/Psmd3/Tifa/Ptpn18/Psmd7/Usp14
R-HSA-2467813.1	SEPARATION OF SISTER CHROMATIDS	156	0.537183	1.58532	0.000415561	0.00595748	0.00509171	2742	tags=38%, list=16%, signal=32%	Psmb8/Psmb9/Nudc/Psmc2/Psmb2/Psmd12/Psmd11/Psme1/Psma2/Psmd8/Pafah1b1/Psmd13/Psmb10/Psmb5/Psma3/Psmc4/Dynll1/Psma5/Psmd6/Smc1a/Psmc5/Wapl/Ppp2ca/Psma1/Psmc6/Psmb6/Ppp1cc/Psmd14/Psma4/Birc5/Psmb7/Spc24/Pttg1/Smc3/Cdc16/Psmd4/Bub3/Psmb1/Stag2/Cenpf/Ppp2r5a/Kif2a/Psmd2/Psmd3/Psmd7/Cenpm/Anapc11/Ckap5/Ube2c/Cenpe/Psma6/Psmd10/Nup43/Cdca8/Ube2e1/Psmd9/Anapc4/Psmb3/Psma7
R-HSA-8878159.2	TRANSCRIPTIONAL REGULATION BY RUNX3	88	0.573931	1.57755	0.00373777	0.040842	0.0349066	2252	tags=45%, list=13%, signal=40%	Psmb8/Spp1/Psmb9/Psmc2/Psmb2/Hes1/Psmd12/Psmd11/Psme1/Psma2/Ccnd1/Psmd8/Psmd13/Psmb10/Psmb5/Psma3/Psmc4/Cdkn1a/Psma5/Wwtr1/Psmd6/Psmc5/Psma1/Psmc6/Psmb6/Psmd14/Psma4/Jag1/Kras/Psmb7/Psmd4/Psmb1/Mdm2/Psmd2/Psmd3/Psmd7/Smad4/Cdkn2a/Psma6/Psmd10
R-HSA-8878166.2	TRANSCRIPTIONAL REGULATION BY RUNX2	101	0.561869	1.57725	0.00210152	0.0256186	0.0218956	2252	tags=45%, list=13%, signal=39%	Psmb8/Psmb9/Psmc2/Psmb2/Hes1/Psmd12/Psmd11/Psme1/Psma2/Ccnd1/Stat1/Psmd8/Cdk4/Psmd13/Psmb10/Psmb5/Psma3/Psmc4/Bax/Cdkn1a/Psma5/Wwtr1/Psmd6/Psmc5/Psma1/Psmc6/Psmb6/Psmd14/Psma4/Nr3c1/Cul1/Psmb7/Stub1/Psmd4/Psmb1/Hdac3/Psmd2/Psmd3/Psmd7/Bmp2/Akt1/Smad4/Sox9/Psma6/Psmd10
202427	PHOSPHORYLATION OF CD3 AND TCR ZETA CHAINS	12	0.826101	1.57148	0.00238114	0.0278889	0.023836	873	tags=25%, list=5%, signal=24%	H2-Eb1/H2-Aa/Cd3g
R-HSA-983169.3	CLASS I MHC MEDIATED ANTIGEN PROCESSING & PRESENTATION	332	0.492058	1.55335	6.18956e-05	0.00111781	0.000955362	2784	tags=29%, list=16%, signal=25%	Ctsl/Socs3/Psmb8/Ctss/Pdia3/Psmb9/Psmc2/Rnf7/Cd14/Nedd4/Eloc/B2m/Psmb2/Blmh/Ube2h/Socs1/Psmd12/Psmd11/Psme1/Psma2/Ube2j2/Psmd8/Btbd1/Ube2e3/Psmd13/Psmb10/Psmb5/Ube2e2/Psma3/Psmc4/Fbxo9/Ube2q1/Psma5/Psmd6/Sar1b/Psmc5/Vamp8/Ube2m/Psma1/Psmc6/Vamp3/Hectd1/Tap2/Psmb6/Fbxo22/Tap1/Rnf6/Mkrn1/Psmd14/Psma4/Cul5/Fbxo6/Spsb2/Cul1/Psmb7/Fbxw2/H2-M3/Stub1/Cdc16/Ncf2/Psmd4/Psmb1/Tlr2/Cul3/Rbck1/Cybb/Psmd2/Psm…
5619115	DISORDERS OF TRANSMEMBRANE TRANSPORTERS	148	0.519919	1.53338	0.00228375	0.0271025	0.0231638	1795	tags=25%, list=11%, signal=23%	Psmb8/Psmb9/Psmc2/Psmb2/Psmd12/Psmd11/Psme1/Psma2/Psmd8/Psmd13/Psmb10/Psmb5/Psma3/Psmc4/Psma5/Psmd6/Bsg/Psmc5/Psma1/Psmc6/Psmb6/Tpr/Psmd14/Psma4/Psmb7/Os9/Slc35a1/Derl2/Erlec1/Rae1/Psmd4/Psmb1/Psmd2/Psmd3/Cp/Hk1/Psmd7
R-HSA-5688426.3	DEUBIQUITINATION	220	0.481252	1.47241	0.00221871	0.0266841	0.0228062	2834	tags=36%, list=17%, signal=30%	Psmb8/Nfkbia/Vdac1/Vdac2/Uchl1/Psmb9/Vdac3/Psmc2/Psmb2/Rhoa/Psmd12/Psmd11/Psme1/Psma2/Yy1/Psmd8/Snx3/Psmd13/Psmb10/Psmb5/Psma3/Psmc4/Psma5/Psmd6/Psmc5/Psma1/Birc2/Psmc6/Psmb6/Psmd14/Psma4/Uchl3/Suds3/Polb/Cyld/Mat2b/Psmb7/Rce1/Tnks2/Psmd4/Psmb1/Ruvbl1/Mdm2/Uchl5/Psmd2/Psmd3/Keap1/Josd2/Tada3/Rnf146/Psmd7/Usp14/Ino80b/Ino80/Usp25/Traf2/Hcfc1/Otud7b/Smad4/Tnks/Smad7/Psma6/Psmd10/Smad2/Ripk1/Actl6a/…
72172	MRNA SPLICING	191	0.486508	1.46654	0.00236074	0.0278319	0.0237873	3806	tags=48%, list=22%, signal=38%	Hspa8/Ybx1/Hnrnpf/Hnrnpu/Hnrnpk/Hnrnpd/Snrpb/Sf3b2/Lsm4/Dhx9/Hnrnpa2b1/Snrpd1/Hnrnpr/Snrpa1/Puf60/Snrnp40/Rbm7/Polr2c/Hnrnpa3/Syf2/Bcas2/Rbm17/Pnn/Sf3a3/Polr2e/Ppil1/Sf3b6/Cdc40/Lsm2/Snrpd3/Pdcd7/Srsf10/Polr2g/Srrm2/Srsf7/Fam32a/Rbm8a/Htatsf1/Ddx41/Lsm8/Usp39/Hnrnpa1/Prpf19/Gtf2f1/Sde2/Ncbp2/Ddx39b/Polr2b/Eif4a3/Cwc15/Prpf31/Zcrb1/Prcc/Rbm42/Ppil3/Ddx46/Lsm6/Wbp11/Rnf113a2/Ppie/Upf3b/Magohb/Ppil4…
R-HSA-72163.2	PRE-MRNA SPLICING	183	0.485229	1.46227	0.00365749	0.0402099	0.0343664	3702	tags=47%, list=22%, signal=37%	Hspa8/Ybx1/Hnrnpf/Hnrnpu/Hnrnpk/Hnrnpd/Snrpb/Sf3b2/Lsm4/Dhx9/Hnrnpa2b1/Snrpd1/Hnrnpr/Snrpa1/Puf60/Snrnp40/Rbm7/Polr2c/Hnrnpa3/Syf2/Bcas2/Rbm17/Pnn/Sf3a3/Polr2e/Ppil1/Sf3b6/Cdc40/Lsm2/Snrpd3/Srsf10/Polr2g/Srrm2/Srsf7/Fam32a/Rbm8a/Htatsf1/Ddx41/Lsm8/Usp39/Hnrnpa1/Prpf19/Gtf2f1/Sde2/Ncbp2/Ddx39b/Polr2b/Eif4a3/Cwc15/Prpf31/Prcc/Rbm42/Ppil3/Ddx46/Lsm6/Wbp11/Rnf113a2/Ppie/Upf3b/Magohb/Ppil4/Polr2h/Ddx4…
R-HSA-73894.3	DNA REPAIR	263	0.4606	1.42855	0.00303285	0.034617	0.0295863	4653	tags=43%, list=27%, signal=31%	Isg15/Yy1/Ubxn1/Smarca5/Pclaf/Ube2i/Cops6/Rad50/Polr2c/Ppp4r2/Apex1/Rfc2/Cops4/Cul4b/Usp1/Xrcc5/Polr2e/Polb/Rfc1/Topbp1/Msh2/Cops2/Polr2g/Cetn2/Parp2/Parg/Ruvbl1/Nsd2/Parp1/Tipin/Rfc5/Fance/Pold3/Prpf19/Eya2/Ino80b/Ino80/Pold4/Polr2b/Pold2/Apbb1/Faap20/Rbbp8/Wrn/Cops8/Rad18/Rfc4/Fancl/Ppie/Actl6a/Mgmt/Ube2v2/Cops3/Xrcc1/Ercc1/Eya4/Polr2h/Msh6/Pole4/Rad23a/Lig1/Brca2/Kdm4a/Uvssa/Rchy1/Pcna/Rpa1/Ra…
R-HSA-72203.3	PROCESSING OF CAPPED INTRON-CONTAINING PRE-MRNA	250	0.460591	1.42362	0.00363336	0.0401913	0.0343505	3806	tags=44%, list=22%, signal=34%	Hspa8/Ybx1/Hnrnpf/Hnrnpu/Hnrnpk/Hnrnpd/Snrpb/Sf3b2/Lsm4/Dhx9/Hnrnpa2b1/Snrpd1/Hnrnpr/Snrpa1/Puf60/Snrnp40/Rbm7/Nudt21/Polr2c/Hnrnpa3/Tpr/Syf2/Bcas2/Rbm17/Pnn/Sf3a3/Polr2e/Ppil1/Sf3b6/Cdc40/Lsm2/Snrpd3/Pdcd7/Srsf10/Fyttd1/Polr2g/Srrm2/Srsf7/Rae1/Fam32a/Nxt1/Rbm8a/Htatsf1/Ddx41/Lsm8/Usp39/Hnrnpa1/Prpf19/Gtf2f1/Sde2/Ncbp2/Ddx39b/Polr2b/Eif4a3/Cwc15/Prpf31/Thoc3/Zcrb1/Prcc/Rbm42/Ppil3/Ddx46/Lsm6/Wbp1…
1257604	PI3K AKT SIGNALING	225	0.45971	1.40878	0.00434084	0.0463023	0.0395735	2776	tags=34%, list=16%, signal=29%	Jun/Psmb8/Ier3/Hbegf/Psmb9/Psmc2/Nedd4/Psmb2/Rraga/Psmd12/Psmd11/Psme1/Psma2/Psmd8/Psmd13/Psmb10/Psmb5/Psma3/Psmc4/Pdgfb/Kdm1a/Cdkn1a/Psma5/Psmd6/Cdkn1b/Met/Psmc5/Ppp2ca/Psma1/Psmc6/Psmb6/Trim27/Mkrn1/Psmd14/Psma4/Rest/Rbbp4/Hdac2/Lamtor4/Psmb7/Suz12/Rac2/Rbbp7/Stub1/Tnks2/Lamtor5/Psmd4/Psmb1/Hdac3/Mdm2/Ptpn11/Ppp2r5a/Psmd2/Psmd3/Ring1/Rnf146/Rragc/Psmd7/Csnk2b/Mapkap1/Akt1/Fgf1/Mbd3/Tnks/Psma6/P…
R-HSA-449147.11	SIGNALING BY INTERLEUKINS	394	0.43496	1.39117	0.00182868	0.0229161	0.0195858	1812	tags=24%, list=11%, signal=22%	Vim/Jun/Socs3/Cxcl10/Ccl5/Psmb8/Junb/Mcl1/Cebpd/Nfkbia/Fos/Anxa2/Ptpn13/Hspa8/Psmb9/Hnrnpf/Vcam1/Taldo1/Rala/Msn/Anxa1/Hnrnpdl/Psmc2/Cxcl1/Psmb2/Grb2/Il1b/Socs1/Itgb1/Psmd12/Psmd11/Psme1/Psma2/Ccnd1/Stat1/Psmd8/Il34/Cish/Psmd13/Psmb10/Psmb5/Ccl4/Psma3/Psmc4/Ppia/Cdkn1a/Psma5/Hspa9/Hnrnpa2b1/Psmd6/N4bp1/Snrpa1/Icam1/Dusp6/Psmc5/Socs2/Ppp2ca/Psma1/Psmc6/Mtap/Cfl1/Psmb6/Sqstm1/Rhou/Lmnb1/Psmd14/Psma…
76002	PLATELET ACTIVATION, SIGNALING AND AGGREGATION	222	-0.431624	-1.44371	0.00354379	0.0394439	0.0337117	1089	tags=20%, list=6%, signal=19%	Timp3/Pik3ca/Actn1/Kng2/Cd9/Manf/Sparc/Fgb/Vegfd/Rac1/Vav2/Gna13/Hgf/Gna14/Qsox1/Shc1/Lhfpl2/Gng11/Pcdh7/Pla2g4a/Lamp2/Calu/Gngt2/Dgkh/Lgals3bp/Ywhaz/Gnb4/Cd63/Vegfa/Actn4/Flna/Srgn/Itpr1/F2r/Gnaq/Serpina3n/Rarres2/Fn1/Clu/Tgfb1/Pf4/Serping1/Thbs1/Timp1
R-HSA-500792.3	GPCR LIGAND BINDING	245	-0.432254	-1.47029	0.00176714	0.0224589	0.0191951	1387	tags=14%, list=8%, signal=13%	Npy/Adgre5/Agtr1a/S1pr2/Plppr3/Ccl11/Ptger1/Adcyap1r1/Ccl3/Kng2/Gabbr1/Ccl2/Ramp3/Wnt2/Gng11/S1pr3/Ednra/Fzd2/Lpar1/Gngt2/Gnb4/Cxcl12/Calcrl/F2r/Ramp1/Wnt5a/Rxfp1/Wnt4/Cx3cl1/Cxcl3/Pf4/Cck/Fzd1/Cxcl2
76005	RESPONSE TO ELEVATED PLATELET CYTOSOLIC CA2+	112	-0.503151	-1.56697	0.00328426	0.037015	0.0316358	1089	tags=26%, list=6%, signal=24%	Timp3/Actn1/Kng2/Cd9/Manf/Sparc/Fgb/Vegfd/Hgf/Qsox1/Lhfpl2/Pcdh7/Lamp2/Calu/Lgals3bp/Cd63/Vegfa/Actn4/Flna/Srgn/Serpina3n/Rarres2/Fn1/Clu/Tgfb1/Pf4/Serping1/Thbs1/Timp1
3595174	DEFECTIVE CHST14 CAUSES EDS, MUSCULOCONTRACTURAL TYPE	6	-0.936095	-1.59773	0.00481035	0.0498274	0.0425863	57	tags=50%, list=0%, signal=50%	Vcan/Bgn/Dcn
3595172	DEFECTIVE CHST3 CAUSES SEDCJD	6	-0.936397	-1.59824	0.00464008	0.0489119	0.0418038	57	tags=50%, list=0%, signal=50%	Vcan/Bgn/Dcn
381426	REGULATION OF IGF ACTIVITY BY IGFBP	94	-0.550205	-1.68074	0.00207311	0.0254528	0.0217539	1104	tags=30%, list=6%, signal=28%	Adam10/Sdc2/Mxra8/Kng2/Nucb1/Lamb1/Fam20a/Tnc/Qsox1/Il6/Mfge8/Ltbp1/Calu/Fstl3/Lamb2/Fstl1/Sparcl1/Igfbp6/Mmp2/Fn1/P4hb/Fbn1/Igfbp3/Igfbp4/Vcan/Lgals1/Igfbp5/Timp1
R-HSA-1489509.2	DAG AND IP3 SIGNALING	36	-0.668424	-1.69758	0.00461873	0.0489119	0.0418038	2066	tags=44%, list=12%, signal=39%	Pde1b/Adcy4/Itpr2/Adcy1/Pde1a/Prkcd/Creb1/Plcg1/Adcy6/Prkce/Ahcyl1/Prkar2a/Camk2d/Adcy3/Itpr1/Adcy7
8957275	POST-TRANSLATIONAL PROTEIN PHOSPHORYLATION	87	-0.569859	-1.7069	0.00115671	0.0148059	0.0126542	1104	tags=30%, list=6%, signal=28%	Adam10/Sdc2/Mxra8/Kng2/Nucb1/Lamb1/Fam20a/Tnc/Qsox1/Il6/Mfge8/Ltbp1/Calu/Fstl3/Lamb2/Fstl1/Sparcl1/Fn1/P4hb/Fbn1/Igfbp3/Igfbp4/Vcan/Lgals1/Igfbp5/Timp1
R-HSA-3000178.4	ECM PROTEOGLYCANS	41	-0.652613	-1.70909	0.00414598	0.0444886	0.0380233	915	tags=39%, list=5%, signal=37%	Lamb1/Sparc/Tnc/Itga9/Lum/Hspg2/Lama4/Lamb2/Ptprs/Aspn/Itgb5/Lama2/Tgfb1/Vcan/Bgn/Dcn
R-HSA-2024101.2	CS DS DEGRADATION	12	-0.856137	-1.72638	0.00298871	0.0343319	0.0293426	57	tags=33%, list=0%, signal=33%	Ids/Vcan/Bgn/Dcn
R-HSA-2408522.4	SELENOAMINO ACID METABOLISM	60	-0.611723	-1.73091	0.00216365	0.0261977	0.0223906	1522	tags=35%, list=9%, signal=32%	Rpl4/Rps27l/Rpl22/Rpl24/Rps15a/Papss2/Rpl13a/Nnmt/Rps14/Rps18/Rpl17/Rps26/Rps25/Rplp2/Rpl26/Rps19/Rplp1/Rpl37/Rps21/Rpl39/Rps27
2173782	BINDING AND UPTAKE OF LIGANDS BY SCAVENGER RECEPTORS	35	-0.686236	-1.73261	0.00333503	0.0373523	0.0319241	950	tags=26%, list=6%, signal=24%	Hsp90aa1/Sparc/Hba-a1/Calr/Colec12/Lrp1/Col1a2/Col1a1/Col3a1
3000480	SCAVENGING BY CLASS A RECEPTORS	17	-0.805715	-1.73577	0.00310174	0.0351793	0.0300669	281	tags=29%, list=2%, signal=29%	Calr/Colec12/Col1a2/Col1a1/Col3a1
140877	FORMATION OF FIBRIN CLOT (CLOTTING CASCADE)	30	-0.720234	-1.75185	0.00207372	0.0254528	0.0217539	996	tags=23%, list=6%, signal=22%	Kng2/Fgb/Thbd/F2r/Pf4/Serpine2/Serping1
156902	PEPTIDE CHAIN ELONGATION	38	-0.682683	-1.75655	0.00260802	0.0301521	0.0257702	1522	tags=50%, list=9%, signal=46%	Rpl4/Rps27l/Rpl22/Rpl24/Rps15a/Rpl13a/Rps14/Rps18/Rpl17/Rps26/Rps25/Rplp2/Rpl26/Rps19/Rplp1/Rpl37/Rps21/Rpl39/Rps27
R-HSA-2408557.2	SELENOCYSTEINE SYNTHESIS	43	-0.673646	-1.76932	0.0017874	0.0225565	0.0192785	1522	tags=44%, list=9%, signal=40%	Rpl4/Rps27l/Rpl22/Rpl24/Rps15a/Rpl13a/Rps14/Rps18/Rpl17/Rps26/Rps25/Rplp2/Rpl26/Rps19/Rplp1/Rpl37/Rps21/Rpl39/Rps27
R-HSA-5668914.6	DISEASES OF METABOLISM	193	-0.536197	-1.77724	7.71257e-06	0.00021938	0.000187498	1651	tags=21%, list=10%, signal=19%	Cyp26b1/Adamts6/Slc35d1/Dpagt1/Adamts4/Adamts12/Gpc1/Chsy1/Notch3/Aprt/Ctsa/Large1/Ids/Gaa/Sdc2/Man1b1/Gfpt1/Adamtsl5/Thsd4/Ubc/Idh1/Papss2/Adamtsl1/Gns/Tcn2/Lum/Ogn/Hspg2/Adamts10/Sdc1/Dpm3/Sema5a/Gpc6/Thbs2/Spon1/Vcan/Adamts2/Prelp/Bgn/Thbs1/Dcn
192823	VIRAL MRNA TRANSLATION	39	-0.700799	-1.80852	0.00111897	0.014472	0.0123689	1522	tags=49%, list=9%, signal=44%	Rpl4/Rps27l/Rpl22/Rpl24/Rps15a/Rpl13a/Rps14/Rps18/Rpl17/Rps26/Rps25/Rplp2/Rpl26/Rps19/Rplp1/Rpl37/Rps21/Rpl39/Rps27
R-HSA-2022090.3	ASSEMBLY OF COLLAGEN FIBRILS AND OTHER MULTIMERIC STRUCTURES	48	-0.668574	-1.81134	0.000587646	0.00822705	0.00703146	1186	tags=44%, list=7%, signal=41%	Ctsb/Mmp9/Loxl3/Col8a2/Col27a1/Col7a1/Col5a3/Pcolce/Loxl1/Col18a1/Col8a1/Mmp3/Col5a1/Bmp1/Lox/Col1a2/Col5a2/Col6a3/Col15a1/Col1a1/Col3a1
3560782	DISEASES ASSOCIATED WITH GLYCOSAMINOGLYCAN METABOLISM	35	-0.71801	-1.81283	0.00112255	0.014472	0.0123689	1247	tags=37%, list=7%, signal=34%	Gpc1/Chsy1/Sdc2/Papss2/Lum/Ogn/Hspg2/Sdc1/Gpc6/Vcan/Prelp/Bgn/Dcn
R-HSA-2129379.1	MOLECULES ASSOCIATED WITH ELASTIC FIBRES	27	-0.77134	-1.8366	0.00079152	0.0105851	0.00904683	519	tags=44%, list=3%, signal=43%	Ltbp1/Efemp2/Mfap2/Ltbp2/Itgb5/Fbln5/Tgfb1/Fbln1/Ltbp4/Mfap4/Fbln2/Mfap5
140875	COMMON PATHWAY OF FIBRIN CLOT FORMATION	19	-0.830971	-1.83905	0.000830843	0.0110287	0.00942594	887	tags=26%, list=5%, signal=25%	Fgb/Thbd/F2r/Pf4/Serpine2
R-HSA-2022870.2	CHONDROITIN SULFATE BIOSYNTHESIS	16	-0.871364	-1.84584	0.000301293	0.00446213	0.00381367	1262	tags=56%, list=7%, signal=52%	Csgalnact2/Chsy1/Csgalnact1/Chst11/Chst15/Chpf/Vcan/Bgn/Dcn
R-HSA-1630316.2	GLYCOSAMINOGLYCAN METABOLISM	103	-0.600411	-1.85373	3.97664e-05	0.000750119	0.000641109	1262	tags=24%, list=7%, signal=23%	Csgalnact2/Gpc1/Chsy1/Has1/Ids/Sdc2/Csgalnact1/Chst11/Dse/Chst15/Chp1/Papss2/Gns/Lum/Ogn/Hspg2/Hs2st1/Hs6st2/Sdc1/Gpc6/Chpf/Vcan/Prelp/Bgn/Dcn
R-HSA-1474228.4	DEGRADATION OF THE EXTRACELLULAR MATRIX	85	-0.628827	-1.86757	4.76753e-05	0.000889939	0.000760609	1202	tags=32%, list=7%, signal=30%	Cdh1/Ctsb/Mmp9/Adam10/Mmp11/Ctsd/Scube1/Lamb1/Col14a1/Mmp19/Ncstn/Cast/Adam9/Furin/Ctsk/Hspg2/Col18a1/Mmp3/Bmp1/Col16a1/Mmp2/Mmp14/Nid1/Col15a1/Timp1/Dcn/Col12a1
3781865	DISEASES OF GLYCOSYLATION	115	-0.616553	-1.91783	8.21082e-06	0.000229107	0.000195812	1492	tags=27%, list=9%, signal=25%	Dpagt1/Adamts4/Adamts12/Gpc1/Chsy1/Notch3/Ctsa/Large1/Sdc2/Man1b1/Gfpt1/Adamtsl5/Thsd4/Papss2/Adamtsl1/Lum/Ogn/Hspg2/Adamts10/Sdc1/Dpm3/Sema5a/Gpc6/Thbs2/Spon1/Vcan/Adamts2/Prelp/Bgn/Thbs1/Dcn
R-HSA-1566948.2	ELASTIC FIBRE FORMATION	37	-0.758063	-1.94483	0.000160264	0.00251924	0.00215313	576	tags=49%, list=3%, signal=47%	Loxl3/Fbn2/Furin/Ltbp1/Loxl1/Efemp2/Mfap2/Ltbp2/Itgb5/Fbln5/Fbn1/Tgfb1/Fbln1/Ltbp4/Mfap4/Lox/Fbln2/Mfap5
R-HSA-1793185.1	CHONDROITIN SULFATE DERMATAN SULFATE METABOLISM	45	-0.729014	-1.95668	5.97442e-05	0.00109247	0.000933704	1262	tags=36%, list=7%, signal=33%	Csgalnact2/Gpc1/Chsy1/Ids/Sdc2/Csgalnact1/Chst11/Dse/Chst15/Hspg2/Sdc1/Gpc6/Chpf/Vcan/Bgn/Dcn
1474290	COLLAGEN FORMATION	79	-0.689364	-2.00445	6.97882e-06	0.000210681	0.000180064	1186	tags=42%, list=7%, signal=39%	Ctsb/Mmp9/Loxl3/Col8a2/P3h1/P4ha2/Colgalt1/Col14a1/Col27a1/Col7a1/Col5a3/Pcolce/Serpinh1/Crtap/Loxl1/P3h3/Plod1/Col18a1/Col8a1/Mmp3/Col5a1/Bmp1/Col16a1/P4hb/Adamts2/Lox/Col1a2/Col5a2/Col6a3/Col15a1/Col12a1/Col1a1/Col3a1
8948216	COLLAGEN CHAIN TRIMERIZATION	36	-0.800191	-2.03222	7.63577e-06	0.00021938	0.000187498	874	tags=42%, list=5%, signal=40%	Col14a1/Col27a1/Col7a1/Col5a3/Col18a1/Col8a1/Col5a1/Col16a1/Col1a2/Col5a2/Col6a3/Col15a1/Col12a1/Col1a1/Col3a1
1474244	EXTRACELLULAR MATRIX ORGANIZATION	241	-0.631581	-2.14677	2.92178e-12	5.23582e-09	4.47493e-09	1202	tags=36%, list=7%, signal=34%	Cdh1/Ctsb/Mmp9/Loxl3/Col8a2/Adam10/Mmp11/Sdc2/P3h1/Actn1/Itga1/Ctsd/Fbn2/Scube1/P4ha2/Colgalt1/Lamb1/Sparc/Fgb/Col14a1/Mmp19/Ncstn/Cast/Col27a1/Col7a1/Tnc/Itga9/Col5a3/Pcolce/Adam19/Serpinh1/Adam9/Furin/Lum/Ctsk/Crtap/Ltbp1/Hspg2/Lama4/Fgf2/Loxl1/Lamb2/Sdc1/P3h3/Plod1/Col18a1/Ptprs/Sh3pxd2a/Aspn/Col8a1/Efemp2/Mmp3/Col5a1/Bmp1/Mfap2/Col16a1/Mmp2/Ltbp2/Itgb5/Fbln5/Fn1/Lama2/Ddr2/P4hb/Fbn1/Tgfb1/Fbl…
R-HSA-1650814.4	COLLAGEN BIOSYNTHESIS AND MODIFYING ENZYMES	58	-0.780372	-2.20964	3.26064e-07	4.86922e-05	4.1616e-05	1115	tags=47%, list=7%, signal=44%	Col8a2/P3h1/P4ha2/Colgalt1/Col14a1/Col27a1/Col7a1/Col5a3/Pcolce/Serpinh1/Crtap/P3h3/Plod1/Col18a1/Col8a1/Col5a1/Bmp1/Col16a1/P4hb/Adamts2/Col1a2/Col5a2/Col6a3/Col15a1/Col12a1/Col1a1/Col3a1
1442490	COLLAGEN DEGRADATION	33	-0.892756	-2.21597	1.03836e-08	6.20249e-06	5.30112e-06	1186	tags=52%, list=7%, signal=48%	Ctsb/Mmp9/Adam10/Mmp11/Ctsd/Col14a1/Mmp19/Adam9/Furin/Ctsk/Col18a1/Mmp3/Col16a1/Mmp2/Mmp14/Col15a1/Col12a1
Annotation for the result parameters based on the orginal GSEA definition (gsea-msigdb.org) setSize: Number of genes from the pathway after filtering out those genes not in the expression dataset enrichmentScore: the degree to which this gene set is overrepresented at the top or bottom of the ranked list of genes in the expression dataset. NES (Normalized enrichment score): the enrichment score f…

## Sheet: Supplementary Table 4
Supplementary Table 4. The transcription factor networks (regulons) regulated by WWP2 in myofibroblasts derived in fibrotic kidneys (upregulated and downregulated referring in WWP2-/- vs WT, Benjamini-Hochberg adjust P< 0.05).
Upregulated regulons	Downregulated regulons
Atf3, Wt1, Hmgb3, Hoxb7, Hoxb9, Hnf1b, Emx2, Foxd1	Borcs8, Pgr, Zfp712, Npdc1, Runx1, Foxq1, Phox2a, Snai1, Tbx3, Npas2, Afp523, Gata6, Hbp1, Ffap2a, Bhlhe22, Gtf2b, Wisp2, Fil1, Cebpb, Tcf4, Meis1, Hic1, Foxn3, Xbp1, Elk3, Twist1, Foxp2
